# Supplementary material for: Improvement of out-of-hospital cardiac arrest survival rate after implementation of the 2010 resuscitation guidelines
Source: PLoS One. 2018 Sep 24;13(9):e0204169. doi: 10.1371/journal.pone.0204169 (PMC6152955; doi:10.1371/journal.pone.0204169)
Supplement: S1 Dataset — (XLS) [file pone.0204169.s003.xls]

## Sheet: PLOS_DATASET
NUMBER	YEAR	PERIOD	GENDER	AGE	AGEGRP	AETIOLOGY	RYTHM	LOCATION	WITNESSED	AED	WITNESSEDCPR	RESPTIME	GRPRESPTIME_MIN	SHOCK	STEMI_ALARM	INTUBATION	VASCACCES	ADRENALINE	ADRE_MG	ATROPINE	ATROP_MG	AMIODARONE	AMIODA_MG	ASPIRINE	HEPARINE	BICARBONATE	CALCIUM	MAGNESIUM	GLUCOSE	HOSPDISCHARGE	TRANSPORTED	ROSC	CALL_DETECT	LARYNGMASK	LUCAS2	VENOUSACCES	IOSSEOUS
DgVMNVn5qu8_2JP	2009	2009-2010	Male	85	70-85 years	Not documented	Asystole	Home	Unwitnessed	AED not used	No CPR	00:06:43	6-9	No shock	no	Not performed	Not performed	Not administred		Not administred		Not administred		Not administred	Not administred	Not administred	Not administred	Not administred	Not administred	Dead	Not admitted	No ROSC	Detected	Not performed	no	Acces not performed	Not performed
BHI8IdgeNce_2JP	2011	2011-2012	Female	85	70-85 years	Not documented	Asystole	Home	Bystander	AED not used	No CPR	00:05:33	2-6	No shock	no	Performed	Performed	Administred	4	Not administred		Not administred		Not administred	Not administred	Not administred	Not administred	Not administred	Not administred	Dead	Admitted	No ROSC	Detected	Not performed	no	Acces not performed	Performed
ABLT]yc]LNm_2JP	2009	2009-2010	Female	54	40-55 years	Not documented	Asystole	Home	Bystander	AED not used	No CPR	00:05:25	2-6	No shock	no	Performed	Performed	Administred	8	Administred	2	Administred	300	Not administred	Not administred	Not administred	Not administred	Not administred	Not administred	Dead	Not admitted	Any ROSC	Not detected	Performed	no	Acces performed	Not performed
Gp]v6s2eR3u_2JP	2010	2009-2010	Male	52	40-55 years	Medical not cardiac	PEA	Home	Unwitnessed	AED not used	No CPR	00:05:40	2-6	No shock	no	Performed	Performed	Administred	1	Not administred		Not administred		Not administred	Not administred	Not administred	Not administred	Not administred	Not administred	Dead	Not admitted	No ROSC	Detected	Not performed	no	Acces performed	Not performed
G7borvM2ix8_2JP	2011	2011-2012	Male	61	55-70 years	Not documented	Asystole	Home	Unwitnessed	AED not used	CPR provided	00:10:30	9-12	No shock	no	Not performed	Performed	Administred	4	Administred	1	Not administred		Not administred	Not administred	Not administred	Not administred	Not administred	Administred	Dead	Not admitted	No ROSC	Detected	Performed	no	Acces performed	Not performed
EOaFE88T8[8_2JP	2010	2009-2010	Male	65	55-70 years	Not documented	PEA	Home	Bystander	AED not used	No CPR	00:10:00	9-12	No shock	no	Performed	Performed	Administred	8	Administred	3	Administred	300	Not administred	Not administred	Not administred	Not administred	Not administred	Not administred	Dead	Not admitted	No ROSC	Detected	Not performed	no	Acces performed	Not performed
AkJxYpJ7g2u_2JP	2011	2011-2012	Female	24	0-40 years	Medical not cardiac	PEA	Home	Bystander	AED not used	CPR provided	00:05:36	2-6	No shock	no	Performed	Performed	Not administred		Not administred		Not administred		Not administred	Not administred	Not administred	Not administred	Not administred	Not administred	Dead	Admitted	Any ROSC	Contextual KW	Performed	no	Acces performed	Not performed
AQuJb52]vPG_2JP	2009	2009-2010	Male	82	70-85 years	Not documented	Asystole	Home	Bystander	AED not used	CPR provided	.		No shock	no	Not performed	Not performed	Not administred		Not administred		Not administred		Not administred	Not administred	Not administred	Not administred	Not administred	Not administred	Dead	Not admitted	No ROSC	Detected	Not performed	no	Acces not performed	Not performed
A4hISt5J4Wm_2JP	2010	2009-2010	Male	69	55-70 years	Not documented	Asystole	Home	Bystander	AED not used	No CPR	00:10:23	9-12	No shock	no	Performed	Performed	Administred	7	Administred	3	Not administred		Not administred	Not administred	Not administred	Not administred	Not administred	Not administred	Dead	Admitted	Any ROSC	Not detected	Not performed	no	Acces performed	Not performed
CEvQiF2EVJW_2JP	2009	2009-2010	Male	75	70-85 years	Not documented	Asystole	Home	Unwitnessed	AED not used	No CPR	00:11:07	9-12	No shock	no	Performed	Performed	Administred	2	Administred	3	Not administred		Not administred	Not administred	Not administred	Not administred	Not administred	Not administred	Dead	Not admitted	No ROSC	Detected	Not performed	no	Acces performed	Not performed
HBKEzJe2[eG_2JP	2012	2011-2012	Female	28	0-40 years	Not documented	Asystole	Home	Bystander	AED not used	No CPR	00:08:52	6-9	No shock	no	Performed	Performed	Administred	10	Not administred		Administred	300	Not administred	Not administred	Not administred	Not administred	Administred	Not administred	Dead	Admitted	No ROSC	Not detected	Performed	yes	Acces performed	Not performed
94rdlEkdjMm_2JP	2010	2009-2010	Male	49	40-55 years	Trauma	Asystole	Public location	Unwitnessed	AED not used	No CPR	00:22:04	>12	No shock	no	Performed	Performed	Administred	9	Administred	3	Not administred		Not administred	Not administred	Administred	Not administred	Not administred	Not administred	Dead	Admitted	Any ROSC	Not detected	Not performed	no	Acces performed	Not performed
FII]wYqlgdu_2JP	2009	2009-2010	Female	89	85-101 years	Not documented	Asystole	Home	Bystander	AED not used	No CPR	00:09:08	9-12	No shock	no	Performed	Performed	Administred	4	Administred	3	Not administred		Not administred	Administred	Not administred	Not administred	Not administred	Not administred	Dead	Not admitted	No ROSC	Detected	Not performed	no	Acces performed	Not performed
Aq[Mzrlwe38_2JP	2012	2011-2012	Male	74	70-85 years	Not documented	Asystole	Home	Bystander	AED not used	No CPR	00:13:51	>12	Shock provided	no	Performed	Performed	Administred	10	Not administred		Not administred		Administred	Administred	Not administred	Not administred	Not administred	Not administred	Dead	Not admitted	No ROSC	Not detected	Not performed	yes	Acces performed	Not performed
GZLxpwbxJr0_2JP	2009	2009-2010	Male	33	0-40 years	Not documented	Asystole	Public location	Bystander	AED not used	No CPR	00:06:01	6-9	No shock	no	Performed	Performed	Administred	10	Administred	1	Administred	450	Administred	Administred	Administred	Not administred	Administred	Not administred	Dead	Admitted	Any ROSC	Contextual KW	Not performed	no	Acces performed	Not performed
EJ0sMODRJtG_2JP	2009	2009-2010	Female	75	70-85 years	Not documented	PEA	Home	Unwitnessed	AED not used	No CPR	00:04:43	2-6	No shock	no	Performed	Performed	Administred	5.1	Administred	3	Not administred		Not administred	Not administred	Not administred	Not administred	Not administred	Not administred	Discharge alive	Admitted	No ROSC	Not detected	Not performed	no	Acces performed	Not performed
DkOFUBgR9hO_2JP	2010	2009-2010	Male	85	70-85 years	Not documented	Asystole	Home	Bystander	AED not used	No CPR	00:08:13	6-9	No shock	no	Performed	Performed	Administred	3	Administred	2	Not administred		Administred	Administred	Not administred	Not administred	Not administred	Not administred	Dead	Not admitted	Any ROSC	Not detected	Not performed	no	Acces performed	Not performed
AMR]QrQ6jQu_2JP	2009	2009-2010	Female	79	70-85 years	Not documented	TV/FV	Home	Bystander	AED not used	CPR provided	.		No shock	no	Performed	Performed	Administred	5	Administred	3	Not administred		Not administred	Not administred	Not administred	Not administred	Not administred	Not administred	Dead	Not admitted	No ROSC	Detected	Not performed	no	Acces performed	Not performed
9Uxb4nsQg60_2JP	2011	2011-2012	Female	88	85-101 years	Not documented	Asystole	Home	Bystander	AED not used	No CPR	00:12:04	>12	No shock	no	Performed	Performed	Administred	9	Administred	1	Administred	300	Administred	Administred	Not administred	Not administred	Not administred	Not administred	Dead	Not admitted	Any ROSC	Detected	Not performed	no	Acces performed	Not performed
9ri0nGvJp[e_2JP	2010	2009-2010	Male	52	40-55 years	Not documented	Asystole	Public location	Bystander	AED not used	No CPR	00:10:22	9-12	No shock	no	Performed	Performed	Administred	19	Administred	3	Not administred		Not administred	Not administred	Administred	Not administred	Not administred	Not administred	Dead	Not admitted	No ROSC	Not detected	Not performed	no	Acces performed	Performed
FdycC[DuQLe_2JP	2010	2009-2010	Male	73	70-85 years	Not documented	Asystole	Home	Bystander	AED not used	No CPR	00:19:54	>12	No shock	no	Not performed	Not performed	Not administred		Not administred		Not administred		Not administred	Not administred	Not administred	Not administred	Not administred	Not administred	Dead	Not admitted	No ROSC	Not detected	Not performed	no	Acces not performed	Not performed
DElJtM7[7VO_2JP	2011	2011-2012	Male	25	0-40 years	Trauma	PEA	Public location	Unwitnessed	AED not used	No CPR	.		No shock	no	Performed	Not performed	Administred	1.2	Not administred		Not administred		Not administred	Not administred	Not administred	Not administred	Not administred	Not administred	Dead	Admitted	Any ROSC	Contextual KW	Not performed	no	Acces not performed	Not performed
APDj9lsZK78_2JP	2009	2009-2010	Male	44	40-55 years	Trauma	PEA	Public location	Unwitnessed	AED not used	No CPR	00:08:04	6-9	No shock	no	Not performed	Not performed	Not administred		Not administred		Not administred		Not administred	Not administred	Not administred	Not administred	Not administred	Not administred	Dead	Not admitted	No ROSC	Contextual KW	Not performed	no	Acces not performed	Not performed
CVZHbPfOP80_2JP	2009	2009-2010	Male	42	40-55 years	Not documented	Asystole	Home	Bystander	AED not used	No CPR	00:07:13	6-9	No shock	no	Performed	Performed	Administred	22.8	Administred	6	Administred	150	Administred	Administred	Not administred	Not administred	Not administred	Not administred	Dead	Not admitted	No ROSC	Detected	Not performed	no	Acces performed	Not performed
FdP0fxnd[A0_2JP	2009	2009-2010	Male	57	55-70 years	Not documented	PEA	Home	Bystander	AED not used	No CPR	00:05:47	2-6	No shock	no	Performed	Performed	Administred	5.84	Administred	2	Not administred		Administred	Administred	Not administred	Not administred	Not administred	Administred	Dead	Admitted	Any ROSC	Detected	Not performed	no	Acces performed	Not performed
HAD67rz]DmO_2JP	2011	2011-2012	Female	68	55-70 years	Not documented	Asystole	Home	Bystander	AED not used	No CPR	00:07:53	6-9	No shock	no	Not performed	Not performed	Not administred		Not administred		Not administred		Not administred	Not administred	Not administred	Not administred	Not administred	Not administred	Dead	Not admitted	No ROSC	Detected	Not performed	no	Acces not performed	Not performed
FKXK0M60jYW_2JP	2011	2011-2012	Male	72	70-85 years	Not documented	Asystole	Public location	Bystander	AED not used	No CPR	00:08:24	6-9	No shock	no	Performed	Performed	Administred	4	Not administred		Not administred		Not administred	Not administred	Not administred	Not administred	Not administred	Not administred	Dead	Not admitted	No ROSC	Detected	Not performed	no	Acces performed	Not performed
Etfo9eLizhu_2JP	2010	2009-2010	Male	55	40-55 years	Not documented	PEA	Home	Bystander	AED not used	CPR provided	00:09:10	9-12	Shock provided	no	Performed	Performed	Administred	8	Administred	3	Not administred		Not administred	Administred	Administred	Not administred	Not administred	Not administred	Dead	Admitted	No ROSC	Detected	Not performed	no	Acces performed	Not performed
AGuyjIKzcxe_2JP	2011	2011-2012	Female	61	55-70 years	Not documented	Asystole	Home	Unwitnessed	AED not used	No CPR	00:07:14	6-9	No shock	no	Not performed	Not performed	Not administred		Not administred		Not administred		Not administred	Not administred	Not administred	Not administred	Not administred	Not administred	Dead	Not admitted	No ROSC	Contextual KW	Not performed	no	Acces not performed	Not performed
Dyq8]1dBp3e_2JP	2012	2011-2012	Female	16	0-40 years	Medical not cardiac	Asystole	Home	Unwitnessed	AED not used	No CPR	00:11:06	9-12	No shock	no	Performed	Performed	Administred	10	Not administred		Administred	450	Not administred	Not administred	Not administred	Not administred	Administred	Not administred	Dead	Admitted	No ROSC	Contextual KW	Not performed	no	Acces performed	Not performed
AIZXkBeJP6u_2JP	2011	2011-2012	Male	69	55-70 years	Not documented	TV/FV	Home	Bystander	AED not used	No CPR	00:07:08	6-9	No shock	no	Performed	Performed	Administred	5	Not administred		Administred	450	Not administred	Not administred	Not administred	Not administred	Not administred	Not administred	Dead	Not admitted	No ROSC	Not detected	Performed	no	Acces performed	Not performed
8ht2MDsld80_2JP	2011	2011-2012	Male	59	55-70 years	Not documented	PEA	Home	Bystander	AED not used	No CPR	00:07:56	6-9	No shock	no	Performed	Performed	Administred	10	Administred	3	Not administred		Administred	Administred	Not administred	Not administred	Not administred	Not administred	Dead	Not admitted	No ROSC	Not detected	Performed	no	Acces performed	Not performed
9GVmaexSt9u_2JP	2010	2009-2010	Female	47	40-55 years	Not documented	Asystole	Home	Bystander	AED not used	CPR provided	00:20:21	>12	No shock	no	Not performed	Not performed	Not administred		Not administred		Not administred		Not administred	Not administred	Not administred	Not administred	Not administred	Not administred	Dead	Not admitted	No ROSC	Detected	Not performed	no	Acces not performed	Not performed
GZM4iIusKmG_2JP	2010	2009-2010	Male	79	70-85 years	Not documented	PEA	Home	Bystander	AED not used	No CPR	00:11:31	9-12	No shock	no	Performed	Performed	Administred	6	Not administred		Not administred		Administred	Administred	Not administred	Not administred	Not administred	Not administred	Dead	Not admitted	No ROSC	Not detected	Not performed	no	Acces performed	Not performed
GqZKnedrq1e_2JP	2009	2009-2010	Male	79	70-85 years	Not documented	TV/FV	Home	Bystander	AED not used	No CPR	00:04:21	2-6	No shock	no	Performed	Performed	Administred	5	Administred	2	Not administred		Not administred	Not administred	Not administred	Not administred	Not administred	Administred	Dead	Not admitted	No ROSC	Detected	Not performed	no	Acces performed	Not performed
Fz2fsQFBDNm_2JP	2010	2009-2010	Female	61	55-70 years	Not documented	Asystole	Home	Bystander	AED not used	No CPR	00:27:40	>12	No shock	no	Not performed	Performed	Not administred		Not administred		Not administred		Not administred	Not administred	Not administred	Not administred	Not administred	Not administred	Dead	Not admitted	Any ROSC	Contextual KW	Not performed	no	Acces performed	Not performed
9bbyoF6JccO_2JP	2012	2011-2012	Female	58	55-70 years	Cardiac	PEA	Home	Bystander	AED not used	CPR provided	00:07:35	6-9	No shock	no	Performed	Performed	Not administred		Not administred		Not administred		Administred	Administred	Not administred	Not administred	Not administred	Not administred	Dead	Not admitted	Any ROSC	Not detected	Performed	no	Acces performed	Not performed
F3tSqQdkfgm_2JP	2011	2011-2012	Male	69	55-70 years	Not documented	Asystole	Home	Unwitnessed	AED not used	No CPR	00:07:04	6-9	No shock	no	Performed	Performed	Administred	5	Administred	1	Administred	300	Administred	Administred	Not administred	Not administred	Not administred	Not administred	Dead	Not admitted	No ROSC	Not detected	Not performed	no	Acces performed	Not performed
FXs2rSJCfM0_2JP	2012	2011-2012	Female	60	55-70 years	Not documented	Asystole	Home	Bystander	AED not used	No CPR	00:10:34	9-12	Shock provided	no	Performed	Performed	Administred	8	Not administred		Administred	300	Not administred	Not administred	Not administred	Not administred	Administred	Not administred	Dead	Not admitted	No ROSC	Not detected	Not performed	no	Acces performed	Not performed
FyV11Q7uGP8_2JP	2009	2009-2010	Male	62	55-70 years	Medical not cardiac	Asystole	Home	Bystander	AED not used	No CPR	00:12:29	>12	No shock	no	Performed	Performed	Administred	5	Administred	3	Not administred		Not administred	Not administred	Not administred	Not administred	Not administred	Administred	Dead	Admitted	Any ROSC	Not detected	Not performed	no	Acces performed	Not performed
CQZUJD45frG_2JP	2009	2009-2010	Female	75	70-85 years	Cardiac	PEA	Home	Bystander	AED not used	CPR provided	00:08:32	6-9	Shock provided	no	Performed	Performed	Administred	22.5	Administred	3	Administred	450	Administred	Administred	Administred	Not administred	Not administred	Not administred	Dead	Admitted	Any ROSC	Not detected	Not performed	no	Acces performed	Not performed
DaOiVwxpom0_2JP	2010	2009-2010	Male	56	55-70 years	Not documented	PEA	Home	Bystander	AED not used	No CPR	00:07:22	6-9	No shock	no	Performed	Performed	Administred	5	Administred	3	Not administred		Administred	Administred	Administred	Administred	Not administred	Not administred	Dead	Admitted	No ROSC	Not detected	Not performed	no	Acces performed	Not performed
ArXfiZHHImW_2JP	2010	2009-2010	Female	87	85-101 years	Medical not cardiac	Asystole	Public location	Bystander	AED not used	No CPR	00:13:03	>12	No shock	no	Performed	Performed	Administred	1	Not administred		Not administred		Not administred	Not administred	Not administred	Not administred	Not administred	Not administred	Dead	Not admitted	No ROSC	Not detected	Not performed	no	Acces performed	Not performed
BajW71zDp18_2JP	2010	2009-2010	Male	67	55-70 years	Trauma	Asystole	Public location	Unwitnessed	AED not used	No CPR	.		No shock	no	Not performed	Not performed	Not administred		Not administred		Not administred		Not administred	Not administred	Not administred	Not administred	Not administred	Not administred	Dead	Not admitted	No ROSC	Contextual KW	Not performed	no	Acces not performed	Not performed
FiyXgJneJtG_2JP	2011	2011-2012	Female	74	70-85 years	Not documented	Asystole	Home	Bystander	AED not used	No CPR	00:10:54	9-12	No shock	no	Performed	Performed	Administred	4	Not administred		Not administred		Not administred	Not administred	Not administred	Not administred	Not administred	Not administred	Dead	Not admitted	No ROSC	Not detected	Not performed	no	Acces performed	Not performed
BZccD0]woeu_2JP	2012	2011-2012	Female	73	70-85 years	Not documented	Asystole	Home	Bystander	AED not used	No CPR	00:18:52	>12	No shock	no	Not performed	Not performed	Not administred		Not administred		Not administred		Not administred	Not administred	Not administred	Not administred	Not administred	Not administred	Dead	Not admitted	No ROSC	Not detected	Not performed	no	Acces not performed	Not performed
C6aplAZOSjm_2JP	2012	2011-2012	Male	84	70-85 years	Not documented	PEA	Home	Bystander	AED not used	CPR provided	00:12:57	>12	No shock	no	Performed	Performed	Administred	6	Not administred		Not administred		Not administred	Not administred	Not administred	Not administred	Not administred	Not administred	Dead	Not admitted	No ROSC	Not detected	Not performed	no	Acces performed	Not performed
8qBpBv35zoG_2JP	2010	2009-2010	Male	80	70-85 years	Not documented	Asystole	Home	Bystander	AED not used	No CPR	00:11:50	9-12	No shock	no	Performed	Performed	Administred	5	Administred	3	Not administred		Not administred	Not administred	Not administred	Not administred	Not administred	Not administred	Dead	Not admitted	No ROSC	Detected	Not performed	no	Acces performed	Not performed
C8ozvzN7z3W_2JP	2012	2011-2012	Male	71	70-85 years	Not documented	PEA	Public location	Bystander	AED not used	No CPR	00:33:15		No shock	no	Performed	Performed	Administred	10	Not administred		Administred	300	Administred	Administred	Not administred	Not administred	Not administred	Not administred	Dead	Not admitted	No ROSC	Not detected	Not performed	yes	Acces performed	Performed
CDoe7LtJVNG_2JP	2011	2011-2012	Male	69	55-70 years	Not documented	Asystole	Home	Unwitnessed	AED not used	CPR provided	00:07:57	6-9	No shock	no	Performed	Performed	Administred	4.42	Not administred		Not administred		Administred	Administred	Not administred	Not administred	Not administred	Not administred	Dead	Admitted	Any ROSC	Detected	Not performed	no	Acces performed	Not performed
A5ocB6352Um_2JP	2012	2011-2012	Male	81	70-85 years	Cardiac	Asystole	Home	Unwitnessed	AED not used	No CPR	00:07:54	6-9	No shock	yes	Performed	Performed	Administred	9.03	Administred	1	Not administred		Administred	Administred	Not administred	Not administred	Not administred	Not administred	Dead	Admitted	Any ROSC	Not detected	Not performed	no	Acces performed	Not performed
CgfxF6ycv0e_2JP	2010	2009-2010	Male	75	70-85 years	Not documented	Asystole	Home	Unwitnessed	AED not used	No CPR	00:09:01	9-12	No shock	no	Performed	Performed	Administred	3	Not administred		Not administred		Administred	Administred	Not administred	Not administred	Not administred	Not administred	Dead	Admitted	Any ROSC	Detected	Not performed	no	Acces performed	Not performed
9Hcy2lJg838_2JP	2011	2011-2012	Female	47	40-55 years	Not documented	Asystole	Home	Bystander	AED not used	No CPR	00:13:42	>12	No shock	no	Performed	Performed	Administred	10	Administred	1	Not administred		Administred	Administred	Not administred	Not administred	Not administred	Not administred	Dead	Not admitted	No ROSC	Not detected	Performed	no	Acces not performed	Performed
H0DaQ2tOvtO_2JP	2011	2011-2012	Male	39	0-40 years	Medical not cardiac	TV/FV	Home	Bystander	AED not used	No CPR	00:05:17	2-6	No shock	no	Performed	Performed	Administred	2	Not administred		Administred	300	Administred	Not administred	Not administred	Not administred	Not administred	Not administred	Discharge alive	Admitted	Any ROSC	Not detected	Not performed	no	Acces performed	Not performed
ASYrBPJdQzu_2JP	2009	2009-2010	Female	81	70-85 years	Not documented	PEA	Home	Bystander	AED not used	No CPR	00:07:18	6-9	No shock	no	Not performed	Performed	Administred	4.42	Administred	2	Not administred		Not administred	Not administred	Not administred	Not administred	Not administred	Not administred	Dead	Not admitted	No ROSC	Not detected	Not performed	no	Acces performed	Not performed
AUDX0ZfKESm_2JP	2010	2009-2010	Female	70	55-70 years	Not documented	Asystole	Home	Bystander	AED not used	No CPR	00:07:46	6-9	No shock	no	Performed	Performed	Not administred		Not administred		Not administred		Administred	Administred	Administred	Not administred	Not administred	Not administred	Dead	Admitted	No ROSC	Not detected	Not performed	no	Acces performed	Not performed
ET0hhDAKe]u_2JP	2012	2011-2012	Female	84	70-85 years	Not documented	Asystole	Home	Unwitnessed	AED not used	No CPR	00:12:33	>12	Shock provided	no	Performed	Performed	Administred	7.9	Not administred		Not administred		Not administred	Not administred	Not administred	Not administred	Not administred	Not administred	Dead	Admitted	Any ROSC	Not detected	Not performed	no	Acces performed	Not performed
Fa47uBCOuTO_2JP	2011	2011-2012	Male	69	55-70 years	Cardiac	TV/FV	Home	Bystander	AED not used	CPR provided	00:13:24	>12	No shock	yes	Performed	Performed	Administred	8	Not administred		Administred	300	Administred	Administred	Not administred	Not administred	Not administred	Not administred	Dead	Admitted	No ROSC	Detected	Not performed	no	Acces performed	Not performed
8keTrBNX6pe_2JP	2009	2009-2010	Female	59	55-70 years	Cardiac	Asystole	Public location	Bystander	AED not used	No CPR	00:10:35	9-12	No shock	no	Performed	Performed	Administred	3	Not administred		Not administred		Not administred	Administred	Not administred	Not administred	Not administred	Not administred	Discharge alive	Admitted	Any ROSC	Not detected	Not performed	no	Acces performed	Not performed
Dux6fcslasm_2JP	2009	2009-2010	Male	57	55-70 years	Not documented	Asystole	Home	Unwitnessed	AED not used	No CPR	00:09:09	9-12	No shock	no	Not performed	Performed	Not administred		Not administred		Not administred		Not administred	Not administred	Not administred	Not administred	Not administred	Not administred	Dead	Not admitted	No ROSC	Detected	Not performed	no	Acces performed	Not performed
ADZtfmBEKR0_2JP	2011	2011-2012	Female	66	55-70 years	Not documented	Asystole	Home	Bystander	AED not used	CPR provided	00:14:43	>12	No shock	no	Performed	Performed	Administred	5	Not administred		Not administred		Not administred	Not administred	Not administred	Not administred	Not administred	Not administred	Dead	Not admitted	No ROSC	Detected	Not performed	no	Acces performed	Not performed
9Ijr8071vMm_2JP	2010	2009-2010	Male	48	40-55 years	Not documented	Asystole	Home	Unwitnessed	AED not used	No CPR	00:08:59	6-9	No shock	no	Performed	Performed	Administred	12.8	Administred	5	Administred	500	Not administred	Not administred	Administred	Administred	Not administred	Administred	Dead	Admitted	Any ROSC	Detected	Not performed	no	Acces performed	Not performed
EOaDuuqXfsG_2JP	2010	2009-2010	Female	53	40-55 years	Not documented	Asystole	Home	Bystander	AED not used	No CPR	00:17:29	>12	No shock	no	Performed	Performed	Administred	8	Administred	3	Administred	300	Not administred	Not administred	Not administred	Not administred	Administred	Not administred	Dead	Not admitted	No ROSC	Not detected	Not performed	no	Acces performed	Not performed
E5iZD26[Q[8_2JP	2012	2011-2012	Male	1	0-40 years	Not documented	Asystole	Home	Unwitnessed	AED not used	No CPR	00:08:15	6-9	No shock	no	Performed	Performed	Administred	0.6	Administred	0.5	Not administred		Not administred	Not administred	Not administred	Not administred	Not administred	Not administred	Dead	Not admitted	No ROSC	Contextual KW	Performed	no	Acces not performed	Performed
Cbg3xDeUCC0_2JP	2009	2009-2010	Male	22	0-40 years	Trauma	TV/FV	Public location	Bystander	AED not used	CPR provided	.		Shock provided	no	Performed	Performed	Not administred		Not administred		Not administred		Not administred	Not administred	Not administred	Not administred	Not administred	Not administred	Discharge alive	Admitted	Any ROSC	Contextual KW	Not performed	no	Acces performed	Not performed
BsUC8kdgYAW_2JP	2009	2009-2010	Male	88	85-101 years	Not documented	PEA	Home	Bystander	AED not used	CPR provided	00:14:18	>12	No shock	no	Not performed	Not performed	Not administred		Not administred		Not administred		Not administred	Not administred	Not administred	Not administred	Not administred	Not administred	Dead	Not admitted	No ROSC	Not detected	Not performed	no	Acces not performed	Not performed
ABLtdkv4tXW_2JP	2012	2011-2012	Female	77	70-85 years	Not documented	PEA	Home	Bystander	AED not used	No CPR	00:12:12	>12	No shock	no	Performed	Performed	Administred	9	Administred	1	Not administred		Administred	Administred	Not administred	Not administred	Not administred	Not administred	Dead	Not admitted	No ROSC	Detected	Not performed	yes	Acces performed	Not performed
FHCEtp[1B3G_2JP	2012	2011-2012	Male	75	70-85 years	Not documented	PEA	Home	Bystander	AED not used	No CPR	00:06:46	6-9	No shock	no	Not performed	Performed	Not administred		Not administred		Not administred		Not administred	Not administred	Not administred	Not administred	Not administred	Not administred	Dead	Not admitted	No ROSC	Not detected	Not performed	no	Acces performed	Not performed
ElL9hnwG9AG_2JP	2012	2011-2012	Male	80	70-85 years	Not documented	Asystole	Home	Bystander	AED not used	No CPR	00:12:00	9-12	No shock	no	Performed	Performed	Administred	1	Not administred		Not administred		Not administred	Not administred	Not administred	Not administred	Not administred	Not administred	Dead	Not admitted	No ROSC	Detected	Performed	yes	Acces performed	Not performed
DDeFoBpRS48_2JP	2011	2011-2012	Male	48	40-55 years	Not documented	Asystole	Home	Bystander	AED not used	No CPR	00:08:18	6-9	No shock	no	Performed	Not performed	Administred	22	Administred	2	Administred	150	Not administred	Not administred	Not administred	Not administred	Administred	Not administred	Dead	Admitted	Any ROSC	Contextual KW	Not performed	no	Acces not performed	Not performed
Ax5CDpeWIH0_2JP	2012	2011-2012	Male	74	70-85 years	Not documented	Asystole	Home	Unwitnessed	AED not used	No CPR	00:08:15	6-9	No shock	no	Performed	Performed	Administred	2	Not administred		Not administred		Not administred	Not administred	Not administred	Not administred	Not administred	Not administred	Dead	Not admitted	No ROSC	Detected	Not performed	yes	Acces performed	Not performed
BK3oGPMG1TW_2JP	2011	2011-2012	Male	84	70-85 years	Cardiac	Asystole	Home	Bystander	AED not used	CPR provided	00:14:27	>12	No shock	yes	Performed	Performed	Administred	4.6	Not administred		Not administred		Administred	Administred	Not administred	Not administred	Not administred	Not administred	Dead	Admitted	Any ROSC	Not detected	Not performed	no	Acces performed	Not performed
A1vr1nov3Em_2JP	2012	2011-2012	Male	68	55-70 years	Not documented	Asystole	Home	Bystander	AED not used	No CPR	00:07:19	6-9	No shock	no	Not performed	Not performed	Not administred		Not administred		Not administred		Not administred	Not administred	Not administred	Not administred	Not administred	Not administred	Dead	Not admitted	No ROSC	Detected	Not performed	no	Acces not performed	Not performed
FSIdr]h3Fim_2JP	2010	2009-2010	Female	83	70-85 years	Not documented	TV/FV	Home	Bystander	AED not used	No CPR	00:06:46	6-9	No shock	no	Not performed	Not performed	Not administred		Not administred		Not administred		Not administred	Not administred	Not administred	Not administred	Not administred	Not administred	Dead	Not admitted	No ROSC	Detected	Not performed	no	Acces not performed	Not performed
9Wc3BKDOX7W_2JP	2010	2009-2010	Male	70	55-70 years	Not documented	Asystole	Home	Bystander	AED not used	CPR provided	00:09:56	9-12	No shock	no	Performed	Performed	Administred	9	Not administred		Administred	450	Administred	Administred	Not administred	Not administred	Not administred	Not administred	Dead	Not admitted	No ROSC	Detected	Performed	no	Acces performed	Not performed
92dlQJv06Wm_2JP	2012	2011-2012	Male	80	70-85 years	Cardiac	Asystole	Home	Bystander	AED not used	No CPR	00:11:11	9-12	No shock	no	Performed	Performed	Administred	7	Not administred		Administred	300	Administred	Administred	Not administred	Not administred	Administred	Not administred	Dead	Not admitted	Any ROSC	Not detected	Not performed	no	Acces performed	Not performed
Cqfb]TUJ2gG_2JP	2012	2011-2012	Male	22	0-40 years	Trauma	Asystole	Public location	Bystander	AED not used	CPR provided	00:15:12	>12	No shock	no	Performed	Performed	Administred	4	Not administred		Not administred		Not administred	Not administred	Not administred	Not administred	Not administred	Not administred	Dead	Not admitted	No ROSC	Contextual KW	Not performed	yes	Acces performed	Not performed
GD8yULvi]Ve_2JP	2010	2009-2010	Female	84	70-85 years	Medical not cardiac	PEA	Home	Bystander	AED not used	No CPR	00:15:26	>12	No shock	no	Performed	Performed	Administred	3	Not administred		Not administred		Not administred	Not administred	Not administred	Not administred	Not administred	Not administred	Dead	Not admitted	No ROSC	Not detected	Not performed	no	Acces not performed	Performed
AIZPn9t9hIW_2JP	2009	2009-2010	Male	23	0-40 years	Trauma	Asystole	Public location	Bystander	AED not used	No CPR	00:18:24	>12	No shock	no	Not performed	Not performed	Not administred		Not administred		Not administred		Not administred	Not administred	Not administred	Not administred	Not administred	Not administred	Dead	Not admitted	No ROSC	Contextual KW	Not performed	no	Acces not performed	Not performed
FSIkf1dgJzG_2JP	2011	2011-2012	Male	58	55-70 years	Not documented	Asystole	Home	Bystander	AED not used	CPR provided	00:13:38	>12	No shock	no	Performed	Performed	Administred	10	Not administred		Administred	450	Not administred	Not administred	Not administred	Not administred	Not administred	Not administred	Dead	Not admitted	No ROSC	Detected	Performed	no	Acces performed	Not performed
94IBYwu5b2G_2JP	2010	2009-2010	Male	72	70-85 years	Not documented	Asystole	Home	Bystander	AED not used	No CPR	00:11:42	9-12	No shock	no	Performed	Performed	Administred	11	Administred	3	Not administred		Administred	Administred	Administred	Not administred	Not administred	Not administred	Dead	Not admitted	No ROSC	Not detected	Not performed	no	Acces performed	Not performed
HKmBriIHGF0_2JP	2012	2011-2012	Female	61	55-70 years	Not documented	PEA	Home	Bystander	AED not used	No CPR	00:07:52	6-9	No shock	no	Performed	Performed	Administred	1.42	Not administred		Administred	150	Administred	Not administred	Not administred	Not administred	Not administred	Not administred	Dead	Admitted	Any ROSC	Detected	Performed	yes	Acces performed	Not performed
FkdBpVRT4jG_2JP	2012	2011-2012	Male	77	70-85 years	Not documented	Asystole	Home	Unwitnessed	AED not used	No CPR	00:11:28	9-12	No shock	no	Not performed	Performed	Administred	3	Not administred		Not administred		Not administred	Not administred	Not administred	Not administred	Not administred	Not administred	Dead	Not admitted	No ROSC	Detected	Performed	yes	Acces performed	Not performed
GNhxaJ8S1r8_2JP	2010	2009-2010	Female	63	55-70 years	Trauma	Asystole	Home	Unwitnessed	AED not used	No CPR	00:10:48	9-12	No shock	no	Not performed	Performed	Not administred		Not administred		Not administred		Not administred	Not administred	Not administred	Not administred	Not administred	Not administred	Dead	Not admitted	No ROSC	Contextual KW	Not performed	no	Acces performed	Not performed
E5927R58Ob0_2JP	2012	2011-2012	Female	81	70-85 years	Medical not cardiac	PEA	Public location	Bystander	AED not used	CPR provided	00:07:50	6-9	No shock	no	Not performed	Performed	Not administred		Not administred		Not administred		Not administred	Not administred	Not administred	Not administred	Not administred	Not administred	Dead	Admitted	Any ROSC	Detected	Performed	no	Acces performed	Not performed
EfDyHfL3BjO_2JP	2009	2009-2010	Female	78	70-85 years	Not documented	Asystole	Home	Bystander	AED not used	No CPR	.		No shock	no	Not performed	Performed	Not administred		Not administred		Not administred		Not administred	Not administred	Not administred	Not administred	Not administred	Not administred	Dead	Not admitted	No ROSC	Not detected	Not performed	no	Acces performed	Not performed
CLa1vw2ncG0_2JP	2011	2011-2012	Female	80	70-85 years	Not documented	Asystole	Home	Bystander	AED not used	No CPR	00:07:51	6-9	No shock	no	Not performed	Performed	Administred	2	Not administred		Not administred		Not administred	Not administred	Not administred	Not administred	Not administred	Not administred	Dead	Not admitted	No ROSC	Not detected	Performed	no	Acces performed	Not performed
D4CMiok9u[u_2JP	2012	2011-2012	Female	90	85-101 years	Not documented	PEA	Home	Bystander	AED not used	CPR provided	00:06:55	6-9	No shock	no	Performed	Performed	Administred	6	Not administred		Not administred		Administred	Administred	Not administred	Not administred	Not administred	Not administred	Dead	Not admitted	No ROSC	Not detected	Not performed	yes	Acces performed	Not performed
EcSRuUOttcG_2JP	2010	2009-2010	Male	77	70-85 years	Medical not cardiac	PEA	Home	Bystander	AED not used	No CPR	00:09:37	9-12	No shock	no	Performed	Performed	Administred	13	Administred	3	Not administred		Not administred	Not administred	Administred	Not administred	Not administred	Not administred	Dead	Not admitted	No ROSC	Not detected	Performed	no	Acces performed	Performed
9dGFUHZ2OtO_2JP	2009	2009-2010	Male	46	40-55 years	Medical not cardiac	Asystole	Home	Bystander	AED not used	No CPR	00:06:06	6-9	No shock	no	Not performed	Performed	Not administred		Not administred		Not administred		Not administred	Not administred	Not administred	Not administred	Not administred	Not administred	Discharge alive	Admitted	Any ROSC	Not detected	Not performed	no	Acces performed	Not performed
D2Xgr7wARFW_2JP	2011	2011-2012	Male	53	40-55 years	Not documented	Asystole	Home	Bystander	AED not used	No CPR	00:07:51	6-9	No shock	no	Performed	Performed	Administred	12	Administred	1	Not administred		Administred	Administred	Not administred	Not administred	Not administred	Not administred	Dead	Not admitted	No ROSC	Detected	Performed	no	Acces performed	Not performed
B5e3WfwACKu_2JP	2011	2011-2012	Male	60	55-70 years	Not documented	PEA	Home	Bystander	AED not used	No CPR	00:07:49	6-9	No shock	no	Performed	Performed	Administred	12	Not administred		Not administred		Administred	Administred	Not administred	Not administred	Not administred	Not administred	Dead	Not admitted	No ROSC	Not detected	Performed	no	Acces performed	Not performed
DTArkZ9gNSG_2JP	2010	2009-2010	Male	73	70-85 years	Trauma	PEA	Public location	Bystander	AED not used	CPR provided	00:07:19	6-9	No shock	no	Performed	Performed	Administred	1.84	Administred	3	Not administred		Not administred	Not administred	Not administred	Not administred	Not administred	Not administred	Dead	Admitted	Any ROSC	Contextual KW	Not performed	no	Acces performed	Not performed
CVZbuREAJ3W_2JP	2012	2011-2012	Male	77	70-85 years	Not documented	Asystole	Home	Unwitnessed	AED not used	No CPR	00:06:33	6-9	No shock	no	Performed	Performed	Administred	3	Not administred		Not administred		Not administred	Not administred	Not administred	Not administred	Not administred	Not administred	Dead	Not admitted	No ROSC	Detected	Not performed	yes	Acces performed	Not performed
GsnWl3dKsJ8_2JP	2010	2009-2010	Female	73	70-85 years	Not documented	PEA	Home	Bystander	AED not used	No CPR	00:13:46	>12	No shock	no	Performed	Performed	Administred	8.2	Administred	3	Not administred		Not administred	Not administred	Administred	Not administred	Not administred	Not administred	Dead	Admitted	Any ROSC	Not detected	Not performed	no	Acces performed	Not performed
EaEJoz5dRLu_2JP	2010	2009-2010	Male	84	70-85 years	Not documented	Asystole	Home	Bystander	AED not used	No CPR	00:09:07	9-12	No shock	no	Performed	Performed	Administred	7	Administred	3	Not administred		Not administred	Not administred	Not administred	Not administred	Not administred	Not administred	Dead	Not admitted	No ROSC	Not detected	Not performed	no	Acces performed	Not performed
BWH7BQ2X5w0_2JP	2009	2009-2010	Male	60	55-70 years	Cardiac	TV/FV	Home	Bystander	AED not used	CPR provided	00:04:35	2-6	No shock	no	Performed	Performed	Administred	5.22	Not administred		Not administred		Administred	Administred	Not administred	Not administred	Not administred	Not administred	Discharge alive	Admitted	Any ROSC	Detected	Not performed	no	Acces performed	Not performed
ANZJEEabvZG_2JP	2011	2011-2012	Male	54	40-55 years	Not documented	Asystole	Home	Unwitnessed	AED not used	No CPR	00:05:53	2-6	No shock	no	Performed	Not performed	Administred	8	Not administred		Not administred		Administred	Administred	Not administred	Not administred	Not administred	Not administred	Dead	Not admitted	No ROSC	Detected	Performed	no	Acces not performed	Not performed
H7RDyKrr0gm_2JP	2009	2009-2010	Male	48	40-55 years	Not documented	Asystole	Public location	Unwitnessed	AED not used	No CPR	00:10:58	9-12	No shock	no	Not performed	Not performed	Not administred		Not administred		Not administred		Not administred	Not administred	Not administred	Not administred	Not administred	Not administred	Dead	Not admitted	No ROSC	Contextual KW	Not performed	no	Acces not performed	Not performed
EkE30cHvyPO_2JP	2012	2011-2012	Male	75	70-85 years	Not documented	Asystole	Home	Bystander	AED not used	No CPR	00:13:57	>12	No shock	no	Performed	Performed	Administred	17	Administred	1	Not administred		Administred	Administred	Administred	Not administred	Not administred	Not administred	Dead	Not admitted	No ROSC	Detected	Performed	yes	Acces performed	Not performed
DhcnKd5c2b8_2JP	2012	2011-2012	Female	72	70-85 years	Cardiac	TV/FV	Home	Bystander	AED not used	No CPR	00:14:25	>12	No shock	no	Performed	Performed	Administred	3.4	Not administred		Administred	300	Administred	Administred	Not administred	Not administred	Not administred	Not administred	Discharge alive	Admitted	Any ROSC	Not detected	Not performed	no	Acces performed	Not performed
DRW7SDys838_2JP	2009	2009-2010	Male	76	70-85 years	Not documented	Asystole	Home	Bystander	AED not used	No CPR	00:16:20	>12	No shock	no	Performed	Performed	Administred	10	Administred	1	Not administred		Not administred	Not administred	Not administred	Not administred	Not administred	Not administred	Dead	Not admitted	No ROSC	Detected	Performed	no	Acces performed	Not performed
9AOwSbek95u_2JP	2010	2009-2010	Male	77	70-85 years	Cardiac	TV/FV	Home	Bystander	AED not used	CPR provided	00:12:55	>12	No shock	yes	Performed	Performed	Administred	5	Administred	2	Administred	300	Administred	Administred	Not administred	Not administred	Not administred	Not administred	Dead	Admitted	Any ROSC	Detected	Not performed	no	Acces performed	Not performed
AhY1XCoEaGm_2JP	2009	2009-2010	Male	73	70-85 years	Not documented	Asystole	Home	Unwitnessed	AED not used	No CPR	00:09:07	9-12	No shock	no	Performed	Performed	Administred	11	Administred	1	Not administred		Not administred	Not administred	Not administred	Not administred	Not administred	Not administred	Dead	Not admitted	No ROSC	Detected	Not performed	no	Acces performed	Not performed
FUWkPYBFU3e_2JP	2010	2009-2010	Female	65	55-70 years	Not documented	Asystole	Home	Bystander	AED not used	No CPR	00:06:41	6-9	No shock	no	Not performed	Not performed	Not administred		Not administred		Not administred		Not administred	Not administred	Not administred	Not administred	Not administred	Not administred	Dead	Not admitted	No ROSC	Not detected	Not performed	no	Acces not performed	Not performed
DQyeO55WG38_2JP	2009	2009-2010	Male	78	70-85 years	Not documented	Asystole	Home	Bystander	AED not used	No CPR	00:07:22	6-9	No shock	no	Not performed	Performed	Administred	3	Administred	1	Not administred		Not administred	Not administred	Not administred	Not administred	Not administred	Not administred	Dead	Not admitted	No ROSC	Detected	Not performed	no	Acces performed	Not performed
BUcjV]AQwUG_2JP	2010	2009-2010	Female	70	55-70 years	Medical not cardiac	PEA	Home	Bystander	AED not used	CPR provided	00:08:35	6-9	No shock	no	Performed	Performed	Administred	8	Administred	3	Not administred		Not administred	Not administred	Not administred	Administred	Not administred	Not administred	Dead	Not admitted	No ROSC	Detected	Not performed	no	Acces performed	Not performed
AQL1WJp6j5m_2JP	2012	2011-2012	Male	20	0-40 years	Trauma	Asystole	Home	Unwitnessed	AED not used	CPR provided	00:32:26		No shock	no	Performed	Performed	Administred	4	Not administred		Not administred		Not administred	Not administred	Not administred	Not administred	Not administred	Not administred	Dead	Not admitted	No ROSC	Contextual KW	Not performed	no	Acces performed	Not performed
DTkNbH3Bsdu_2JP	2010	2009-2010	Male	73	70-85 years	Not documented	Asystole	Home	Unwitnessed	AED not used	No CPR	00:06:54	6-9	No shock	no	Performed	Performed	Administred	2.3	Administred	3	Not administred		Administred	Not administred	Administred	Not administred	Not administred	Not administred	Dead	Admitted	Any ROSC	Detected	Performed	no	Acces performed	Not performed
Gnnp0gjMvh0_2JP	2010	2009-2010	Male	76	70-85 years	Cardiac	PEA	Home	Bystander	AED not used	No CPR	00:07:25	6-9	No shock	no	Performed	Performed	Administred	3	Administred	3	Not administred		Administred	Administred	Not administred	Not administred	Not administred	Not administred	Dead	Not admitted	No ROSC	Not detected	Not performed	no	Acces not performed	Performed
BfjIHoukWlG_2JP	2011	2011-2012	Male	34	0-40 years	Not documented	Asystole	Public location	Unwitnessed	AED not used	No CPR	00:04:29	2-6	No shock	no	Performed	Performed	Administred	3	Not administred		Not administred		Not administred	Not administred	Not administred	Not administred	Not administred	Administred	Dead	Not admitted	No ROSC	Not detected	Not performed	no	Acces performed	Not performed
BEWfLcHQhzG_2JP	2012	2011-2012	Male	65	55-70 years	Not documented	Asystole	Home	Unwitnessed	AED not used	No CPR	00:07:08	6-9	No shock	no	Performed	Performed	Administred	4	Not administred		Not administred		Not administred	Not administred	Not administred	Not administred	Not administred	Not administred	Dead	Not admitted	No ROSC	Detected	Not performed	yes	Acces performed	Not performed
9tMaLPHoFtW_2JP	2009	2009-2010	Male	79	70-85 years	Not documented	PEA	Public location	Bystander	AED not used	No CPR	00:10:37	9-12	No shock	no	Performed	Performed	Administred	9.68	Administred	3	Not administred		Not administred	Not administred	Administred	Not administred	Not administred	Not administred	Dead	Admitted	Any ROSC	Not detected	Not performed	no	Acces performed	Not performed
F9Qqtfl73aO_2JP	2012	2011-2012	Male	53	40-55 years	Cardiac	TV/FV	Public location	Bystander	AED not used	CPR provided	00:06:47	6-9	No shock	yes	Performed	Performed	Administred	5	Not administred		Administred	450	Administred	Administred	Not administred	Not administred	Administred	Not administred	Discharge alive	Admitted	Any ROSC	Not detected	Performed	no	Acces performed	Not performed
HKCNYU3cSTu_2JP	2009	2009-2010	Male	47	40-55 years	Not documented	Asystole	Home	Unwitnessed	AED not used	No CPR	00:05:50	2-6	No shock	no	Performed	Not performed	Administred	3	Not administred		Not administred		Not administred	Not administred	Not administred	Not administred	Not administred	Not administred	Dead	Not admitted	No ROSC	Detected	Not performed	no	Acces not performed	Not performed
Ax4xFc0ykFu_2JP	2010	2009-2010	Female	44	40-55 years	Not documented	Asystole	Home	Bystander	AED not used	No CPR	00:06:47	6-9	No shock	no	Performed	Performed	Administred	12	Administred	3	Not administred		Administred	Administred	Administred	Not administred	Not administred	Not administred	Dead	Not admitted	No ROSC	Not detected	Not performed	no	Acces performed	Not performed
9VV8G1CLzce_2JP	2011	2011-2012	Male	47	40-55 years	Cardiac	TV/FV	Public location	Bystander	AED used	CPR provided	00:06:28	6-9	No shock	yes	Not performed	Performed	Not administred		Not administred		Not administred		Administred	Not administred	Not administred	Not administred	Not administred	Not administred	Discharge alive	Admitted	Any ROSC	Not detected	Not performed	no	Acces performed	Not performed
FdPKUpZ[DvG_2JP	2012	2011-2012	Female	77	70-85 years	Not documented	Asystole	Home	Bystander	AED not used	No CPR	00:04:38	2-6	No shock	no	Performed	Performed	Administred	6	Not administred		Not administred		Not administred	Not administred	Not administred	Not administred	Not administred	Not administred	Dead	Not admitted	No ROSC	Detected	Not performed	no	Acces performed	Not performed
AkJgc8DZy[8_2JP	2009	2009-2010	Female	88	85-101 years	Not documented	PEA	Home	Bystander	AED not used	CPR provided	00:06:25	6-9	No shock	no	Performed	Performed	Administred	1	Administred	1	Not administred		Not administred	Not administred	Not administred	Not administred	Not administred	Not administred	Dead	Not admitted	No ROSC	Not detected	Not performed	no	Acces not performed	Performed
CjRYrw44]7O_2JP	2010	2009-2010	Male	41	40-55 years	Medical not cardiac	Asystole	Home	Bystander	AED not used	No CPR	00:06:23	6-9	No shock	no	Performed	Performed	Administred	13	Administred	3	Not administred		Not administred	Not administred	Not administred	Not administred	Not administred	Not administred	Dead	Not admitted	No ROSC	Detected	Not performed	no	Acces performed	Performed
Fljz1sz2WN8_2JP	2009	2009-2010	Male	54	40-55 years	Not documented	TV/FV	Home	Bystander	AED not used	No CPR	00:05:26	2-6	No shock	no	Performed	Performed	Administred	3	Not administred		Administred	300	Not administred	Not administred	Not administred	Not administred	Not administred	Not administred	Discharge alive	Admitted	Any ROSC	Detected	Not performed	no	Acces performed	Not performed
EVoA6pi]zmm_2JP	2010	2009-2010	Female	70	55-70 years	Not documented	Asystole	Home	Bystander	AED not used	No CPR	00:20:43	>12	No shock	no	Not performed	Performed	Administred	2	Not administred		Not administred		Not administred	Not administred	Not administred	Not administred	Not administred	Not administred	Dead	Not admitted	No ROSC	Not detected	Not performed	no	Acces performed	Not performed
DHWm1BQAlYu_2JP	2010	2009-2010	Male	55	40-55 years	Not documented	Asystole	Public location	Bystander	AED not used	No CPR	00:09:23	9-12	No shock	no	Performed	Performed	Administred	14	Administred	3	Administred	300	Administred	Administred	Administred	Administred	Not administred	Not administred	Dead	Not admitted	No ROSC	Not detected	Not performed	no	Acces performed	Not performed
BuifYYIcr8W_2JP	2012	2011-2012	Male	52	40-55 years	Cardiac	TV/FV	Public location	Bystander	AED not used	No CPR	00:06:36	6-9	No shock	yes	Performed	Performed	Administred	7	Not administred		Administred	300	Administred	Administred	Not administred	Not administred	Administred	Not administred	Discharge alive	Admitted	Any ROSC	Detected	Performed	no	Acces performed	Not performed
EJaSpcu8Jnu_2JP	2009	2009-2010	Male	28	0-40 years	Trauma	TV/FV	Public location	Bystander	AED not used	No CPR	00:04:14	2-6	No shock	no	Performed	Performed	Administred	11	Administred	1	Not administred		Not administred	Not administred	Not administred	Not administred	Not administred	Not administred	Dead	Not admitted	No ROSC	Contextual KW	Not performed	no	Acces performed	Not performed
COLdnzPtWmm_2JP	2011	2011-2012	Female	60	55-70 years	Not documented	Asystole	Home	Unwitnessed	AED not used	No CPR	00:05:43	2-6	No shock	no	Performed	Performed	Administred	21	Administred	1	Administred	450	Administred	Administred	Not administred	Not administred	Not administred	Not administred	Dead	Admitted	Any ROSC	Detected	Not performed	no	Acces performed	Not performed
9JHDeNnORkm_2JP	2009	2009-2010	Male	61	55-70 years	Cardiac	Asystole	Home	Bystander	AED not used	No CPR	00:08:30	6-9	No shock	no	Performed	Performed	Administred	17	Administred	1	Administred	300	Administred	Administred	Administred	Not administred	Not administred	Not administred	Dead	Admitted	Any ROSC	Detected	Not performed	no	Acces performed	Not performed
CfYr2FbFzZm_2JP	2010	2009-2010	Male	47	40-55 years	Not documented	Asystole	Home	Bystander	AED not used	No CPR	00:11:28	9-12	No shock	no	Performed	Performed	Administred	7	Administred	3	Administred	450	Administred	Administred	Administred	Not administred	Not administred	Not administred	Dead	Not admitted	No ROSC	Not detected	Not performed	no	Acces performed	Not performed
D84iYfLFLBG_2JP	2009	2009-2010	Female	82	70-85 years	Not documented	TV/FV	Public location	Unwitnessed	AED not used	No CPR	00:33:10		No shock	no	Performed	Performed	Administred	1.7	Not administred		Not administred		Administred	Administred	Not administred	Not administred	Not administred	Not administred	Dead	Admitted	Any ROSC	Not detected	Performed	no	Acces performed	Not performed
AatiH0v[Hx0_2JP	2009	2009-2010	Female	59	55-70 years	Not documented	Asystole	Home	Bystander	AED not used	No CPR	00:12:36	>12	No shock	no	Performed	Not performed	Administred	3	Not administred		Not administred		Not administred	Not administred	Not administred	Not administred	Not administred	Not administred	Dead	Not admitted	No ROSC	Detected	Not performed	no	Acces not performed	Not performed
DJl4xlbXY3G_2JP	2012	2011-2012	Female	86	85-101 years	Not documented	Asystole	Home	Unwitnessed	AED not used	No CPR	00:06:23	6-9	No shock	no	Performed	Performed	Administred	4	Not administred		Not administred		Not administred	Not administred	Not administred	Not administred	Not administred	Administred	Dead	Not admitted	No ROSC	Detected	Not performed	no	Acces performed	Not performed
AuJ9zBkSqSO_2JP	2009	2009-2010	Female	86	85-101 years	Not documented	Asystole	Home	Unwitnessed	AED not used	No CPR	00:04:48	2-6	No shock	no	Performed	Performed	Administred	5	Administred	3	Not administred		Not administred	Not administred	Not administred	Not administred	Not administred	Not administred	Dead	Not admitted	No ROSC	Detected	Not performed	no	Acces performed	Not performed
ECw94Dg9VtO_2JP	2009	2009-2010	Male	31	0-40 years	Medical not cardiac	Asystole	Home	Unwitnessed	AED not used	No CPR	.		No shock	no	Performed	Performed	Administred	6	Administred	3	Not administred		Not administred	Not administred	Not administred	Not administred	Not administred	Not administred	Dead	Not admitted	No ROSC	Not detected	Not performed	no	Acces performed	Not performed
G]g5IK8sEwW_2JP	2011	2011-2012	Male	61	55-70 years	Medical not cardiac	Asystole	Public location	Bystander	AED not used	No CPR	00:07:46	6-9	No shock	no	Performed	Performed	Administred	10	Not administred		Administred	300	Not administred	Not administred	Not administred	Not administred	Not administred	Not administred		Admitted	No ROSC	Not detected	Not performed	no	Acces performed	Not performed
AKDvYTnU3FW_2JP	2009	2009-2010	Male	80	70-85 years	Not documented	Asystole	Home	Bystander	AED not used	No CPR	00:06:30	6-9	No shock	no	Performed	Performed	Administred	6	Administred	3	Not administred		Not administred	Not administred	Not administred	Not administred	Not administred	Not administred	Dead	Not admitted	No ROSC	Detected	Not performed	no	Acces performed	Not performed
8p4qaOTmzQ8_2JP	2010	2009-2010	Female	92	85-101 years	Not documented	Asystole	Home	Unwitnessed	AED not used	No CPR	00:06:09	6-9	No shock	no	Performed	Performed	Administred	3	Administred	1	Not administred		Not administred	Not administred	Not administred	Not administred	Not administred	Not administred	Dead	Not admitted	No ROSC	Not detected	Not performed	no	Acces performed	Not performed
BXxvUHpNyke_2JP	2011	2011-2012	Male	74	70-85 years	Not documented	Asystole	Home	Bystander	AED not used	No CPR	00:10:23	9-12	No shock	no	Performed	Performed	Administred	8.84	Not administred		Not administred		Not administred	Not administred	Not administred	Not administred	Not administred	Not administred	Dead	Admitted	Any ROSC	Not detected	Not performed	no	Acces performed	Not performed
8xzQzlvrTlu_2JP	2012	2011-2012	Female	67	55-70 years	Not documented	TV/FV	Home	Bystander	AED not used	CPR provided	00:10:16	9-12	No shock	no	Performed	Performed	Administred	6.94	Not administred		Administred	300	Administred	Administred	Not administred	Not administred	Not administred	Not administred	Dead	Admitted	Any ROSC	Not detected	Performed	no	Acces performed	Not performed
Deqy4Gs1pwu_2JP	2010	2009-2010	Male	52	40-55 years	Not documented	Asystole	Public location	Bystander	AED not used	No CPR	00:06:31	6-9	No shock	no	Performed	Performed	Administred	2	Administred	1	Not administred		Not administred	Not administred	Administred	Not administred	Not administred	Not administred	Dead	Admitted	Any ROSC	Detected	Not performed	no	Acces performed	Not performed
8qlNtus1j0m_2JP	2010	2009-2010	Male	51	40-55 years	Not documented	TV/FV	Public location	Bystander	AED not used	No CPR	00:07:02	6-9	No shock	no	Performed	Performed	Administred	3	Not administred		Administred	300	Administred	Administred	Not administred	Not administred	Not administred	Not administred	Dead	Admitted	Any ROSC	Not detected	Not performed	no	Acces performed	Not performed
AHSYja]cVwu_2JP	2011	2011-2012	Male	58	55-70 years	Medical not cardiac	Asystole	Home	Bystander	AED not used	No CPR	00:08:41	6-9	No shock	no	Performed	Performed	Not administred		Not administred		Not administred		Not administred	Not administred	Not administred	Not administred	Not administred	Not administred	Dead	Admitted	Any ROSC	Not detected	Not performed	no	Acces performed	Not performed
GTFU83yY7VG_2JP	2012	2011-2012	Male	79	70-85 years	Not documented	Asystole	Home	Bystander	AED not used	No CPR	00:10:27	9-12	No shock	no	Performed	Performed	Administred	7	Not administred		Administred	150	Not administred	Not administred	Not administred	Not administred	Administred	Not administred	Dead	Not admitted	No ROSC	Detected	Not performed	yes	Acces performed	Not performed
9xp5NHT4Vc0_2JP	2012	2011-2012	Male	60	55-70 years	Cardiac	TV/FV	Public location	Bystander	AED not used	No CPR	00:06:16	6-9	No shock	yes	Performed	Performed	Administred	2	Not administred		Administred	450	Administred	Administred	Not administred	Not administred	Administred	Not administred	Discharge alive	Admitted	Any ROSC	Detected	Not performed	yes	Acces performed	Not performed
AR]eKyaZyMe_2JP	2012	2011-2012	Male	83	70-85 years	Not documented	TV/FV	Home	Bystander	AED not used	No CPR	00:13:55	>12	Shock provided	no	Performed	Performed	Administred	3	Not administred		Not administred		Not administred	Not administred	Not administred	Not administred	Not administred	Not administred	Dead	Not admitted	No ROSC	Not detected	Performed	yes	Acces performed	Not performed
CXDxBaR2i0m_2JP	2010	2009-2010	Female	48	40-55 years	Not documented	Asystole	Home	Bystander	AED not used	No CPR	00:03:49	2-6	No shock	no	Performed	Performed	Administred	5	Administred	3	Not administred		Not administred	Not administred	Not administred	Not administred	Not administred	Not administred	Dead	Not admitted	No ROSC	Not detected	Not performed	no	Acces not performed	Performed
AifBkqmY3fO_2JP	2010	2009-2010	Male	75	70-85 years	Not documented	TV/FV	Public location	Bystander	AED not used	CPR provided	00:06:33	6-9	No shock	no	Not performed	Not performed	Not administred		Not administred		Not administred		Not administred	Not administred	Not administred	Not administred	Not administred	Not administred	Dead	Not admitted	No ROSC	Detected	Not performed	no	Acces not performed	Not performed
AM]r2kJD23G_2JP	2011	2011-2012	Male	87	85-101 years	Not documented	PEA	Home	Bystander	AED not used	No CPR	00:06:55	6-9	No shock	no	Performed	Performed	Administred	11	Not administred		Not administred		Not administred	Not administred	Not administred	Not administred	Not administred	Not administred	Dead	Admitted	Any ROSC	Not detected	Not performed	no	Acces performed	Not performed
AwXftqtioTu_2JP	2012	2011-2012	Female	54	40-55 years	Not documented	Asystole	Home	Unwitnessed	AED not used	No CPR	00:06:31	6-9	No shock	no	Performed	Performed	Administred	10	Not administred		Not administred		Not administred	Not administred	Not administred	Not administred	Not administred	Not administred	Dead	Not admitted	No ROSC	Not detected	Performed	yes	Acces not performed	Performed
E[KFe]UOeNm_2JP	2011	2011-2012	Female	71	70-85 years	Not documented	Asystole	Home	Bystander	AED not used	No CPR	00:06:25	6-9	No shock	no	Performed	Performed	Not administred		Not administred		Not administred		Not administred	Not administred	Not administred	Not administred	Not administred	Not administred	Dead	Not admitted	No ROSC	Detected	Not performed	no	Acces performed	Not performed
G1VAIpcUkCe_2JP	2012	2011-2012	Female	69	55-70 years	Medical not cardiac	Asystole	Home	Bystander	AED not used	CPR provided	00:09:35	9-12	No shock	no	Performed	Performed	Administred	8	Not administred		Not administred		Not administred	Not administred	Not administred	Not administred	Not administred	Not administred	Dead	Not admitted	No ROSC	Not detected	Not performed	yes	Acces performed	Not performed
9JHHvF5wel8_2JP	2009	2009-2010	Female	65	55-70 years	Not documented	Asystole	Public location	Bystander	AED not used	No CPR	00:02:34	2-6	Shock provided	no	Not performed	Performed	Administred	18	Administred	3	Administred	300	Administred	Administred	Administred	Not administred	Administred	Not administred	Dead	Not admitted	No ROSC	Contextual KW	Not performed	no	Acces performed	Performed
9W2PuGlyM80_2JP	2009	2009-2010	Male	0	0-40 years	Not documented	Asystole	Home	Unwitnessed	AED not used	CPR provided	00:05:05	2-6	No shock	no	Performed	Performed	Administred	0.24	Not administred		Not administred		Not administred	Not administred	Not administred	Not administred	Not administred	Not administred	Dead	Not admitted	No ROSC	Contextual KW	Not performed	no	Acces not performed	Performed
FMlLh4hXTU8_2JP	2010	2009-2010	Female	84	70-85 years	Medical not cardiac	Asystole	Home	Bystander	AED not used	No CPR	00:07:49	6-9	No shock	no	Performed	Performed	Administred	3.5	Administred	3	Not administred		Not administred	Not administred	Not administred	Not administred	Not administred	Not administred	Dead	Admitted	Any ROSC	Not detected	Not performed	no	Acces performed	Not performed
BSy4PgqcfK8_2JP	2010	2009-2010	Female	24	0-40 years	Not documented	PEA	Public location	Bystander	AED not used	No CPR	00:05:24	2-6	No shock	no	Performed	Performed	Administred	8	Administred	3	Not administred		Not administred	Not administred	Not administred	Not administred	Not administred	Not administred	Dead	Not admitted	No ROSC	Contextual KW	Not performed	no	Acces performed	Not performed
Fk3kHX[yOpe_2JP	2012	2011-2012	Male	58	55-70 years	Cardiac	TV/FV	Public location	Bystander	AED not used	CPR provided	00:07:59	6-9	Shock provided	yes	Performed	Performed	Administred	3	Not administred		Administred	450	Administred	Not administred	Not administred	Not administred	Not administred	Not administred	Discharge alive	Admitted	Any ROSC	Detected	Performed	yes	Acces performed	Not performed
AvQGklVes3G_2JP	2009	2009-2010	Male	83	70-85 years	Not documented	Asystole	Home	Bystander	AED not used	CPR provided	00:14:19	>12	No shock	no	Performed	Performed	Administred	1.72	Not administred		Not administred		Not administred	Not administred	Not administred	Not administred	Not administred	Not administred	Dead	Admitted	Any ROSC	Not detected	Not performed	no	Acces performed	Not performed
CsKBl1IFLrG_2JP	2012	2011-2012	Male	69	55-70 years	Cardiac	PEA	Home	Bystander	AED not used	CPR provided	00:07:28	6-9	No shock	no	Performed	Performed	Administred	6	Administred	1	Not administred		Administred	Not administred	Not administred	Not administred	Not administred	Not administred	Discharge alive	Admitted	Any ROSC	Detected	Not performed	yes	Acces performed	Not performed
Fa3tdNIgfw8_2JP	2009	2009-2010	Male	71	70-85 years	Cardiac	TV/FV	Home	Bystander	AED not used	No CPR	00:08:08	6-9	No shock	yes	Performed	Performed	Administred	3.72	Not administred		Administred	600	Administred	Administred	Administred	Not administred	Administred	Not administred	Discharge alive	Admitted	Any ROSC	Not detected	Not performed	no	Acces performed	Not performed
BziGbY1p2Qm_2JP	2011	2011-2012	Female	83	70-85 years	Not documented	PEA	Home	Unwitnessed	AED not used	No CPR	00:04:47	2-6	No shock	no	Not performed	Performed	Administred	1	Not administred		Not administred		Not administred	Not administred	Not administred	Not administred	Not administred	Not administred	Dead	Not admitted	No ROSC	Detected	Not performed	no	Acces performed	Not performed
9owKaqO]See_2JP	2009	2009-2010	Male	38	0-40 years	Not documented	Asystole	Home	Unwitnessed	AED not used	No CPR	00:07:51	6-9	No shock	no	Performed	Performed	Administred	2.84	Not administred		Not administred		Not administred	Not administred	Not administred	Not administred	Not administred	Not administred	Dead	Admitted	Any ROSC	Detected	Not performed	no	Acces performed	Not performed
9h9CRRuqxLe_2JP	2011	2011-2012	Female	91	85-101 years	Not documented	PEA	Public location	Bystander	AED not used	CPR provided	00:07:53	6-9	No shock	no	Performed	Performed	Administred	4	Not administred		Not administred		Administred	Not administred	Not administred	Not administred	Not administred	Not administred	Dead	Admitted	Any ROSC	Not detected	Not performed	no	Acces performed	Not performed
C7hya]kbI8e_2JP	2012	2011-2012	Male	43	40-55 years	Not documented	Asystole	Home	Bystander	AED not used	CPR provided	00:07:05	6-9	No shock	no	Performed	Performed	Administred	2	Not administred		Not administred		Not administred	Not administred	Not administred	Not administred	Not administred	Not administred	Dead	Not admitted	No ROSC	Detected	Not performed	yes	Acces performed	Performed
A2TM55FcTAO_2JP	2012	2011-2012	Male	55	40-55 years	Not documented	PEA	Home	Bystander	AED not used	No CPR	00:12:20	>12	Shock provided	no	Not performed	Performed	Administred	2	Not administred		Not administred		Not administred	Not administred	Not administred	Not administred	Not administred	Not administred	Dead	Not admitted	No ROSC	Not detected	Performed	no	Acces performed	Not performed
9WbtllXEY08_2JP	2009	2009-2010	Male	61	55-70 years	Not documented	Asystole	Home	Unwitnessed	AED not used	No CPR	00:07:10	6-9	No shock	no	Performed	Performed	Administred	16	Administred	3	Not administred		Administred	Administred	Administred	Not administred	Not administred	Administred	Dead	Not admitted	No ROSC	Detected	Not performed	no	Acces performed	Not performed
8szSSP0Aj2W_2JP	2010	2009-2010	Male	87	85-101 years	Not documented	PEA	Home	Bystander	AED not used	No CPR	00:06:46	6-9	No shock	no	Performed	Performed	Administred	5	Not administred		Administred	300	Not administred	Not administred	Not administred	Not administred	Not administred	Not administred	Dead	Not admitted	No ROSC	Not detected	Not performed	no	Acces performed	Not performed
GM1MX2Sn]B0_2JP	2010	2009-2010	Male	79	70-85 years	Not documented	PEA	Home	Bystander	AED not used	No CPR	00:12:17	>12	No shock	no	Performed	Performed	Administred	4.96	Administred	3	Not administred		Administred	Administred	Not administred	Not administred	Not administred	Not administred	Dead	Not admitted	Any ROSC	Not detected	Not performed	no	Acces not performed	Performed
GrgKH1]Ngpm_2JP	2009	2009-2010	Male	70	55-70 years	Not documented	Asystole	Home	Bystander	AED not used	No CPR	00:07:11	6-9	No shock	no	Performed	Performed	Administred	12	Administred	1	Not administred		Not administred	Not administred	Not administred	Not administred	Not administred	Administred	Dead	Not admitted	No ROSC	Detected	Not performed	no	Acces not performed	Performed
Cj[]jJcvAf8_2JP	2009	2009-2010	Male	41	40-55 years	Medical not cardiac	Asystole	Home	Bystander	AED not used	CPR provided	00:12:12	>12	No shock	no	Performed	Performed	Administred	10	Administred	3	Not administred		Not administred	Not administred	Not administred	Not administred	Not administred	Not administred	Dead	Not admitted	No ROSC	Not detected	Not performed	no	Acces performed	Not performed
ErRuBBFMNiu_2JP	2012	2011-2012	Male	75	70-85 years	Not documented	TV/FV	Public location	Bystander	AED used	CPR provided	00:07:34	6-9	No shock	no	Not performed	Performed	Administred	8	Not administred		Administred	300	Not administred	Not administred	Not administred	Not administred	Not administred	Not administred	Dead	Admitted	No ROSC	Not detected	Performed	no	Acces performed	Not performed
A[zuiAQJxRO_2JP	2012	2011-2012	Female	67	55-70 years	Not documented	Asystole	Home	Unwitnessed	AED not used	No CPR	00:10:03	9-12	No shock	no	Not performed	Not performed	Not administred		Not administred		Not administred		Not administred	Not administred	Not administred	Not administred	Not administred	Not administred	Dead	Not admitted	No ROSC	Detected	Performed	no	Acces not performed	Not performed
AhYOWKeGZCO_2JP	2012	2011-2012	Male	65	55-70 years	Not documented	Asystole	Home	Unwitnessed	AED not used	No CPR	00:08:05	6-9	No shock	no	Performed	Performed	Administred	6	Not administred		Not administred		Not administred	Not administred	Not administred	Not administred	Not administred	Not administred	Dead	Not admitted	No ROSC	Not detected	Performed	no	Acces performed	Not performed
BP3KyPLF0Xm_2JP	2009	2009-2010	Female	61	55-70 years	Not documented	Asystole	Home	Unwitnessed	AED not used	No CPR	00:09:17	9-12	No shock	no	Performed	Performed	Administred	8	Administred	3	Not administred		Administred	Administred	Administred	Not administred	Not administred	Not administred	Dead	Not admitted	No ROSC	Detected	Not performed	no	Acces performed	Not performed
AKnjL6oU2lG_2JP	2011	2011-2012	Male	89	85-101 years	Not documented	Asystole	Home	Bystander	AED not used	CPR provided	00:08:58	6-9	No shock	no	Not performed	Not performed	Not administred		Not administred		Not administred		Not administred	Not administred	Not administred	Not administred	Not administred	Not administred	Dead	Not admitted	No ROSC	Detected	Not performed	no	Acces not performed	Not performed
Gsna6B2bJKG_2JP	2011	2011-2012	Male	80	70-85 years	Not documented	PEA	Home	Bystander	AED not used	No CPR	00:10:16	9-12	No shock	no	Performed	Performed	Administred	5	Not administred		Not administred		Not administred	Not administred	Not administred	Not administred	Not administred	Not administred	Dead	Not admitted	No ROSC	Detected	Not performed	no	Acces performed	Not performed
FHC7hqoY]he_2JP	2011	2011-2012	Female	82	70-85 years	Not documented	Asystole	Home	Unwitnessed	AED not used	No CPR	00:06:59	6-9	No shock	no	Not performed	Performed	Not administred		Not administred		Not administred		Not administred	Not administred	Not administred	Not administred	Not administred	Not administred	Dead	Not admitted	No ROSC	Detected	Not performed	no	Acces performed	Not performed
9kUFUtz6wvu_2JP	2010	2009-2010	Male	77	70-85 years	Not documented	Asystole	Home	Bystander	AED not used	No CPR	00:12:47	>12	No shock	no	Performed	Not performed	Administred	4	Administred	4	Not administred		Administred	Administred	Not administred	Not administred	Not administred	Not administred	Dead	Not admitted	No ROSC	Not detected	Not performed	no	Acces not performed	Not performed
AJgg4f1gMNm_2JP	2011	2011-2012	Female	73	70-85 years	Not documented	Asystole	Home	Bystander	AED not used	No CPR	00:07:18	6-9	No shock	no	Performed	Performed	Administred	3	Administred	1	Not administred		Not administred	Not administred	Not administred	Not administred	Administred	Not administred	Dead	Not admitted	No ROSC	Detected	Performed	no	Acces performed	Not performed
DBQ5Pl3y2KO_2JP	2011	2011-2012	Male	80	70-85 years	Not documented	Asystole	Home	Bystander	AED not used	No CPR	00:06:31	6-9	No shock	no	Performed	Performed	Administred	8	Administred	1	Administred	300	Administred	Administred	Not administred	Not administred	Not administred	Not administred	Dead	Not admitted	No ROSC	Not detected	Not performed	no	Acces performed	Not performed
DiALoezV8Wu_2JP	2012	2011-2012	Female	89	85-101 years	Not documented	PEA	Public location	Unwitnessed	AED not used	CPR provided	.		No shock	no	Performed	Performed	Administred	8.2	Administred	1	Not administred		Administred	Administred	Not administred	Not administred	Not administred	Not administred	Dead	Admitted	Any ROSC	Not detected	Not performed	no	Acces performed	Not performed
E1GGXF0lVhm_2JP	2011	2011-2012	Male	86	85-101 years	Not documented	PEA	Home	Bystander	AED not used	No CPR	00:05:55	2-6	No shock	no	Performed	Performed	Administred	3.6	Not administred		Not administred		Not administred	Not administred	Not administred	Not administred	Not administred	Not administred	Dead	Admitted	Any ROSC	Not detected	Not performed	no	Acces performed	Not performed
CIEpBp4Unm8_2JP	2011	2011-2012	Male	86	85-101 years	Not documented	TV/FV	Public location	Bystander	AED not used	No CPR	00:05:51	2-6	No shock	no	Performed	Performed	Administred	10	Not administred		Administred	450	Administred	Administred	Administred	Not administred	Not administred	Not administred	Dead	Not admitted	No ROSC	Not detected	Not performed	no	Acces performed	Not performed
EY0LsJQgITm_2JP	2011	2011-2012	Male	77	70-85 years	Not documented	TV/FV	Home	Bystander	AED not used	No CPR	00:07:48	6-9	No shock	no	Not performed	Performed	Administred	8	Not administred		Not administred		Administred	Administred	Not administred	Not administred	Not administred	Not administred	Dead	Not admitted	No ROSC	Detected	Not performed	no	Acces performed	Not performed
F5Y84C25MYW_2JP	2011	2011-2012	Female	79	70-85 years	Not documented	Asystole	Home	Unwitnessed	AED not used	No CPR	00:07:26	6-9	No shock	no	Performed	Performed	Administred	1	Not administred		Not administred		Not administred	Not administred	Not administred	Not administred	Not administred	Not administred	Dead	Not admitted	No ROSC	Not detected	Performed	no	Acces performed	Not performed
EYZmqzMRwnm_2JP	2010	2009-2010	Male	55	40-55 years	Not documented	PEA	Public location	Bystander	AED not used	No CPR	00:04:19	2-6	No shock	no	Performed	Performed	Administred	10	Administred	3	Administred	300	Administred	Administred	Administred	Not administred	Not administred	Not administred	Dead	Not admitted	No ROSC	Not detected	Not performed	no	Acces performed	Not performed
G4qKnYVyOde_2JP	2012	2011-2012	Female	81	70-85 years	Not documented	Asystole	Home	Bystander	AED not used	No CPR	00:05:55	2-6	No shock	no	Performed	Performed	Administred	10	Not administred		Not administred		Not administred	Not administred	Not administred	Not administred	Not administred	Not administred	Dead	Admitted	Any ROSC	Not detected	Not performed	yes	Acces performed	Performed
FDsoVxUwbmu_2JP	2009	2009-2010	Female	69	55-70 years	Cardiac	TV/FV	Public location	Bystander	AED not used	No CPR	00:01:42		Shock provided	yes	Performed	Performed	Administred	0.84	Administred	1	Administred	150	Administred	Administred	Not administred	Not administred	Not administred	Not administred	Discharge alive	Admitted	Any ROSC	Not detected	Not performed	no	Acces performed	Not performed
9b2P9Te]CdG_2JP	2011	2011-2012	Male	78	70-85 years	Not documented	Asystole	Home	Bystander	AED not used	No CPR	00:10:03	9-12	No shock	no	Performed	Performed	Administred	9	Not administred		Administred	450	Administred	Administred	Not administred	Administred	Not administred	Not administred	Dead	Not admitted	Any ROSC	Detected	Not performed	no	Acces performed	Not performed
BXy2eEsME]e_2JP	2012	2011-2012	Male	80	70-85 years	Cardiac	PEA	Home	Bystander	AED not used	CPR provided	00:07:53	6-9	No shock	no	Performed	Performed	Administred	0.43	Not administred		Not administred		Administred	Administred	Not administred	Not administred	Not administred	Not administred	Discharge alive	Admitted	Any ROSC	Not detected	Performed	no	Acces performed	Not performed
D84mkYOkAIW_2JP	2009	2009-2010	Female	64	55-70 years	Medical not cardiac	Asystole	Home	Bystander	AED not used	No CPR	00:09:01	9-12	No shock	no	Performed	Performed	Administred	9	Administred	3	Not administred		Not administred	Not administred	Not administred	Not administred	Not administred	Not administred	Dead	Not admitted	Any ROSC	Not detected	Not performed	no	Acces performed	Performed
8keVRIVDobO_2JP	2009	2009-2010	Female	77	70-85 years	Not documented	Asystole	Home	Bystander	AED not used	No CPR	00:12:40	>12	No shock	no	Performed	Performed	Administred	6	Administred	3	Not administred		Administred	Administred	Not administred	Not administred	Not administred	Not administred	Dead	Not admitted	No ROSC	Not detected	Not performed	no	Acces performed	Not performed
CqfO2[mzuA0_2JP	2010	2009-2010	Male	83	70-85 years	Not documented	Asystole	Public location	Unwitnessed	AED not used	No CPR	00:05:40	2-6	No shock	no	Performed	Performed	Administred	14.05	Administred	3	Administred	450	Not administred	Not administred	Administred	Not administred	Administred	Not administred	Dead	Not admitted	No ROSC	Contextual KW	Not performed	no	Acces performed	Not performed
FMBx0bi4m2u_2JP	2011	2011-2012	Male	61	55-70 years	Cardiac	TV/FV	Home	Bystander	AED not used	No CPR	00:06:46	6-9	No shock	yes	Performed	Performed	Administred	22	Not administred		Administred	450	Administred	Administred	Administred	Not administred	Not administred	Not administred	Discharge alive	Admitted	Any ROSC	Detected	Not performed	no	Acces performed	Not performed
EHwDB]zyRhe_2JP	2012	2011-2012	Male	81	70-85 years	Medical not cardiac	Asystole	Home	Bystander	AED not used	No CPR	00:10:05	9-12	No shock	no	Performed	Performed	Administred	6	Not administred		Not administred		Not administred	Not administred	Not administred	Not administred	Not administred	Not administred	Dead	Not admitted	No ROSC	Detected	Performed	no	Acces performed	Not performed
GqZZflXf2cu_2JP	2011	2011-2012	Male	40	0-40 years	Trauma	Asystole	Public location	Bystander	AED not used	No CPR	00:08:59	6-9	No shock	no	Not performed	Not performed	Not administred		Not administred		Not administred		Not administred	Not administred	Not administred	Not administred	Not administred	Not administred	Dead	Not admitted	No ROSC	Contextual KW	Performed	no	Acces not performed	Not performed
CNo9cTLXmXm_2JP	2012	2011-2012	Male	40	0-40 years	Not documented	Asystole	Home	Bystander	AED not used	No CPR	00:12:54	>12	No shock	no	Performed	Performed	Administred	9	Not administred		Administred	450	Administred	Administred	Not administred	Not administred	Administred	Not administred	Dead	Not admitted	No ROSC	Not detected	Not performed	no	Acces performed	Not performed
EAiMjKDpwlG_2JP	2012	2011-2012	Male	81	70-85 years	Not documented	Asystole	Home	Bystander	AED not used	CPR provided	00:09:54	9-12	No shock	no	Performed	Not performed	Not administred		Not administred		Not administred		Not administred	Not administred	Not administred	Not administred	Not administred	Not administred	Dead	Not admitted	No ROSC	Detected	Not performed	no	Acces not performed	Not performed
9q1h6kdt5x0_2JP	2012	2011-2012	Male	76	70-85 years	Not documented	Asystole	Home	Unwitnessed	AED not used	No CPR	00:05:37	2-6	No shock	no	Not performed	Not performed	Not administred		Not administred		Not administred		Not administred	Not administred	Not administred	Not administred	Not administred	Not administred	Dead	Not admitted	No ROSC	Detected	Performed	no	Acces not performed	Not performed
AR]L[jFaMjW_2JP	2009	2009-2010	Male	23	0-40 years	Not documented	TV/FV	Home	Bystander	AED not used	No CPR	00:05:29	2-6	No shock	no	Performed	Performed	Administred	14.5	Not administred		Administred	300	Not administred	Not administred	Administred	Not administred	Not administred	Not administred	Dead	Not admitted	No ROSC	Detected	Not performed	no	Acces performed	Not performed
EYZqsjxt7L8_2JP	2011	2011-2012	Female	83	70-85 years	Not documented	Asystole	Home	Bystander	AED not used	No CPR	00:10:59	9-12	Shock provided	no	Performed	Performed	Administred	8	Not administred		Administred	150	Administred	Not administred	Not administred	Not administred	Not administred	Not administred	Dead	Admitted	Any ROSC	Detected	Not performed	no	Acces performed	Not performed
H2RaOcZSEWO_2JP	2010	2009-2010	Male	49	40-55 years	Cardiac	TV/FV	Public location	Bystander	AED not used	CPR provided	00:08:02	6-9	No shock	yes	Performed	Performed	Administred	1	Not administred		Not administred		Administred	Administred	Not administred	Not administred	Not administred	Not administred	Discharge alive	Admitted	Any ROSC	Not detected	Not performed	no	Acces performed	Not performed
BwwrFWmOWKm_2JP	2012	2011-2012	Male	77	70-85 years	Not documented	PEA	Public location	Bystander	AED not used	No CPR	00:06:41	6-9	No shock	no	Performed	Performed	Administred	3	Administred	1	Not administred		Administred	Not administred	Not administred	Not administred	Not administred	Not administred	Dead	Admitted	No ROSC	Not detected	Not performed	yes	Acces performed	Not performed
EvtryC[yllu_2JP	2010	2009-2010	Male	67	55-70 years	Not documented	Asystole	Public location	Bystander	AED not used	No CPR	00:05:05	2-6	No shock	no	Performed	Performed	Administred	5	Administred	3	Not administred		Not administred	Not administred	Not administred	Not administred	Not administred	Not administred	Dead	Admitted	Any ROSC	Contextual KW	Not performed	no	Acces performed	Not performed
AQuFL[JMfem_2JP	2009	2009-2010	Female	83	70-85 years	Not documented	PEA	Home	Bystander	AED not used	CPR provided	00:12:37	>12	No shock	no	Performed	Performed	Administred	8.5	Administred	3	Not administred		Not administred	Not administred	Not administred	Not administred	Not administred	Not administred	Dead	Not admitted	No ROSC	Detected	Not performed	no	Acces performed	Not performed
9riEhrQHPkG_2JP	2012	2011-2012	Female	42	40-55 years	Not documented	Asystole	Home	Bystander	AED not used	No CPR	00:07:36	6-9	No shock	no	Performed	Performed	Administred	8	Not administred		Administred	450	Not administred	Not administred	Not administred	Not administred	Not administred	Not administred	Dead	Admitted	No ROSC	Not detected	Not performed	no	Acces not performed	Performed
9SjXT51775W_2JP	2012	2011-2012	Male	67	55-70 years	Not documented	Asystole	Home	Unwitnessed	AED not used	No CPR	00:04:46	2-6	No shock	no	Not performed	Not performed	Not administred		Not administred		Not administred		Not administred	Not administred	Not administred	Not administred	Not administred	Not administred	Dead	Not admitted	No ROSC	Detected	Not performed	no	Acces not performed	Not performed
CEM2VL5Zibe_2JP	2010	2009-2010	Male	75	70-85 years	Not documented	TV/FV	Home	Bystander	AED not used	No CPR	00:06:08	6-9	No shock	no	Performed	Performed	Administred	9	Administred	3	Administred	450	Administred	Administred	Not administred	Not administred	Administred	Not administred	Dead	Admitted	Any ROSC	Detected	Not performed	no	Acces performed	Not performed
DTkdECjc94e_2JP	2012	2011-2012	Male	59	55-70 years	Cardiac	TV/FV	Public location	Bystander	AED not used	No CPR	00:05:39	2-6	No shock	yes	Performed	Performed	Administred	7	Not administred		Administred	300	Not administred	Not administred	Not administred	Not administred	Not administred	Not administred	Dead	Admitted	Any ROSC	Detected	Performed	yes	Acces performed	Not performed
9pTzXRY3dP8_2JP	2010	2009-2010	Male	44	40-55 years	Not documented	Asystole	Public location	Bystander	AED not used	CPR provided	00:10:51	9-12	No shock	no	Performed	Performed	Administred	10	Administred	3	Administred	300	Administred	Not administred	Not administred	Not administred	Not administred	Not administred	Dead	Not admitted	No ROSC	Not detected	Not performed	no	Acces performed	Not performed
CATcIBS2ONm_2JP	2012	2011-2012	Male	82	70-85 years	Medical not cardiac	PEA	Home	Bystander	AED not used	CPR provided	00:07:46	6-9	No shock	no	Performed	Performed	Administred	9.68	Administred	3	Not administred		Administred	Administred	Not administred	Not administred	Administred	Not administred	Dead	Admitted	Any ROSC	Not detected	Not performed	yes	Acces performed	Not performed
E4bSaYeCXnW_2JP	2011	2011-2012	Male	81	70-85 years	Not documented	TV/FV	Home	Bystander	AED not used	CPR provided	00:07:41	6-9	No shock	no	Performed	Performed	Administred	7	Not administred		Administred	450	Administred	Not administred	Not administred	Not administred	Administred	Not administred	Dead	Admitted	Any ROSC	Not detected	Not performed	no	Acces performed	Not performed
FhrEAPRDsUu_2JP	2009	2009-2010	Female	67	55-70 years	Not documented	TV/FV	Public location	Bystander	AED not used	CPR provided	00:06:07	6-9	No shock	no	Performed	Performed	Administred	0.06	Not administred		Administred	300	Not administred	Not administred	Not administred	Not administred	Administred	Not administred	Discharge alive	Admitted	Any ROSC	Not detected	Not performed	no	Acces performed	Not performed
E9bADxrKei0_2JP	2011	2011-2012	Male	87	85-101 years	Not documented	TV/FV	Home	Bystander	AED not used	No CPR	00:06:17	6-9	No shock	no	Performed	Performed	Administred	1	Not administred		Not administred		Not administred	Not administred	Not administred	Not administred	Not administred	Not administred	Dead	Not admitted	No ROSC	Detected	Performed	no	Acces performed	Not performed
8vk[fJcZY28_2JP	2009	2009-2010	Male	41	40-55 years	Cardiac	PEA	Home	Bystander	AED not used	CPR provided	.		No shock	yes	Performed	Performed	Administred	8	Administred	2	Not administred		Administred	Administred	Not administred	Not administred	Not administred	Not administred	Dead	Not admitted	No ROSC	Not detected	Not performed	no	Acces performed	Not performed
CG0hPAtCHIe_2JP	2011	2011-2012	Female	85	70-85 years	Not documented	Asystole	Home	Bystander	AED not used	No CPR	00:06:53	6-9	No shock	no	Not performed	Performed	Not administred		Not administred		Not administred		Not administred	Not administred	Not administred	Not administred	Not administred	Not administred	Dead	Not admitted	No ROSC	Not detected	Not performed	no	Acces performed	Not performed
EU7gCz[gj[W_2JP	2011	2011-2012	Male	85	70-85 years	Medical not cardiac	Asystole	Home	Bystander	AED not used	No CPR	00:06:17	6-9	No shock	no	Performed	Performed	Administred	4.2	Not administred		Not administred		Administred	Not administred	Not administred	Not administred	Not administred	Not administred	Dead	Admitted	Any ROSC	Detected	Not performed	no	Acces performed	Performed
DWVwaZwn3JW_2JP	2009	2009-2010	Female	81	70-85 years	Not documented	PEA	Home	Bystander	AED not used	CPR provided	00:05:08	2-6	No shock	no	Performed	Performed	Administred	2	Administred	2	Not administred		Not administred	Not administred	Not administred	Not administred	Not administred	Not administred	Dead	Not admitted	No ROSC	Detected	Not performed	no	Acces performed	Not performed
EbLQHoT22FW_2JP	2010	2009-2010	Male	76	70-85 years	Not documented	TV/FV	Public location	Bystander	AED not used	CPR provided	00:07:45	6-9	No shock	no	Performed	Performed	Administred	12.3	Administred	3	Administred	450	Administred	Administred	Not administred	Not administred	Not administred	Not administred		Admitted	Any ROSC	Detected	Not performed	no	Acces performed	Not performed
CHhQ]kbvJam_2JP	2012	2011-2012	Female	77	70-85 years	Not documented	Asystole	Home	Unwitnessed	AED not used	No CPR	00:07:04	6-9	No shock	no	Not performed	Performed	Not administred		Not administred		Not administred		Not administred	Not administred	Not administred	Not administred	Not administred	Not administred	Dead	Not admitted	No ROSC	Detected	Performed	yes	Acces performed	Not performed
Evtp3PgJ5wu_2JP	2009	2009-2010	Female	72	70-85 years	Not documented	PEA	Public location	Bystander	AED not used	CPR provided	00:06:27	6-9	No shock	no	Performed	Performed	Administred	13.2	Administred	4	Not administred		Administred	Administred	Administred	Not administred	Not administred	Not administred	Dead	Not admitted	Any ROSC	Detected	Not performed	no	Acces performed	Not performed
AzsRlDIrq2e_2JP	2009	2009-2010	Male	75	70-85 years	Not documented	PEA	Public location	Bystander	AED not used	CPR provided	00:05:34	2-6	No shock	no	Performed	Performed	Administred	5.2	Administred	3	Not administred		Not administred	Not administred	Not administred	Not administred	Not administred	Not administred	Dead	Not admitted	No ROSC	Contextual KW	Not performed	no	Acces performed	Not performed
EwRGe0Wna0O_2JP	2009	2009-2010	Female	87	85-101 years	Not documented	Asystole	Public location	Bystander	AED not used	CPR provided	00:11:13	9-12	No shock	no	Performed	Performed	Administred	4	Administred	2	Administred	450	Not administred	Not administred	Not administred	Not administred	Not administred	Not administred	Dead	Not admitted	No ROSC	Not detected	Not performed	no	Acces performed	Not performed
EQoJvQ1k]B8_2JP	2009	2009-2010	Male	83	70-85 years	Not documented	Asystole	Home	Unwitnessed	AED not used	No CPR	00:05:02	2-6	No shock	no	Performed	Performed	Administred	6	Administred	1	Not administred		Not administred	Not administred	Not administred	Not administred	Not administred	Not administred	Dead	Not admitted	No ROSC	Detected	Not performed	no	Acces performed	Not performed
Ag[dnxAxNfG_2JP	2010	2009-2010	Male	77	70-85 years	Not documented	TV/FV	Public location	Bystander	AED not used	No CPR	00:04:56	2-6	No shock	no	Performed	Performed	Administred	4	Not administred		Administred	450	Administred	Not administred	Not administred	Not administred	Not administred	Not administred	Discharge alive	Admitted	Any ROSC	Not detected	Not performed	no	Acces performed	Not performed
GTotE6X8NOu_2JP	2011	2011-2012	Male	72	70-85 years	Not documented	TV/FV	Public location	Bystander	AED not used	CPR provided	.		No shock	no	Performed	Performed	Administred	12	Administred	1	Administred	450	Administred	Administred	Not administred	Not administred	Not administred	Not administred	Dead	Not admitted	No ROSC	Not detected	Not performed	no	Acces performed	Not performed
Ee7Bo5Bh4b0_2JP	2011	2011-2012	Male	68	55-70 years	Medical not cardiac	PEA	Home	Bystander	AED not used	CPR provided	00:09:06	9-12	No shock	no	Performed	Performed	Administred	10.5	Administred	1	Not administred		Administred	Administred	Not administred	Not administred	Not administred	Not administred	Dead	Admitted	Any ROSC	Detected	Not performed	no	Acces performed	Not performed
Bfj7urW2UQe_2JP	2009	2009-2010	Male	55	40-55 years	Trauma	Asystole	Home	Unwitnessed	AED not used	No CPR	00:14:37	>12	No shock	no	Performed	Performed	Administred	4.8	Administred	1	Not administred		Not administred	Not administred	Not administred	Not administred	Not administred	Not administred	Dead	Admitted	Any ROSC	Contextual KW	Not performed	no	Acces performed	Not performed
A6M0csjJ1Du_2JP	2011	2011-2012	Male	62	55-70 years	Not documented	PEA	Public location	Bystander	AED not used	No CPR	00:11:11	9-12	No shock	no	Performed	Performed	Administred	7.26	Not administred		Not administred		Administred	Administred	Not administred	Not administred	Not administred	Not administred	Dead	Admitted	Any ROSC	Not detected	Performed	no	Acces performed	Not performed
EP84Hi[2NM8_2JP	2012	2011-2012	Male	74	70-85 years	Not documented	TV/FV	Public location	Bystander	AED not used	No CPR	00:08:28	6-9	Shock provided	no	Performed	Performed	Administred	8	Administred	3	Administred	300	Administred	Administred	Not administred	Not administred	Not administred	Not administred	Dead	Admitted	Any ROSC	Not detected	Performed	yes	Acces performed	Not performed
EK8KgcAinTm_2JP	2012	2011-2012	Male	52	40-55 years	Not documented	Asystole	Home	Unwitnessed	AED not used	No CPR	00:08:31	6-9	No shock	no	Performed	Performed	Administred	4	Not administred		Not administred		Not administred	Not administred	Not administred	Not administred	Not administred	Administred	Dead	Not admitted	No ROSC	Detected	Not performed	yes	Acces performed	Not performed
9whzqpRZ1q0_2JP	2012	2011-2012	Female	92	85-101 years	Not documented	Asystole	Home	Unwitnessed	AED not used	No CPR	.		No shock	no	Performed	Performed	Administred	1	Not administred		Not administred		Not administred	Not administred	Not administred	Not administred	Not administred	Not administred	Dead	Not admitted	No ROSC	Detected	Not performed	no	Acces performed	Not performed
AKnTKV2sjP8_2JP	2009	2009-2010	Female	54	40-55 years	Trauma	Asystole	Public location	Bystander	AED not used	CPR provided	00:06:55	6-9	No shock	no	Performed	Performed	Administred	2	Administred	1	Not administred		Not administred	Not administred	Not administred	Not administred	Not administred	Not administred	Dead	Not admitted	No ROSC	Contextual KW	Not performed	no	Acces performed	Not performed
APDwdQU9rWe_2JP	2011	2011-2012	Male	39	0-40 years	Not documented	Asystole	Home	Unwitnessed	AED not used	No CPR	00:07:30	6-9	No shock	no	Not performed	Performed	Not administred		Not administred		Not administred		Not administred	Not administred	Not administred	Not administred	Not administred	Not administred	Dead	Not admitted	No ROSC	Contextual KW	Not performed	no	Acces performed	Not performed
F2D06VZ4PLO_2JP	2012	2011-2012	Male	56	55-70 years	Not documented	TV/FV	Public location	Bystander	AED not used	CPR provided	00:04:38	2-6	Shock provided	no	Performed	Performed	Administred	0.05	Not administred		Not administred		Not administred	Administred	Not administred	Not administred	Not administred	Not administred	Discharge alive	Admitted	Any ROSC	Detected	Not performed	no	Acces performed	Not performed
AptC7IS1f9e_2JP	2011	2011-2012	Male	61	55-70 years	Trauma	TV/FV	Public location	Bystander	AED not used	No CPR	00:07:03	6-9	Shock provided	no	Performed	Performed	Not administred		Not administred		Not administred		Not administred	Not administred	Not administred	Not administred	Not administred	Not administred	Dead	Not admitted	No ROSC	Contextual KW	Not performed	no	Acces not performed	Performed
F4Qz[EwAwpu_2JP	2010	2009-2010	Male	23	0-40 years	Medical not cardiac	Asystole	Public location	Bystander	AED not used	No CPR	00:13:07	>12	No shock	no	Performed	Performed	Administred	1	Not administred		Not administred		Not administred	Not administred	Not administred	Not administred	Not administred	Not administred	Dead	Not admitted	No ROSC	Not detected	Not performed	no	Acces performed	Performed
9JqvROTJHIm_2JP	2010	2009-2010	Male	86	85-101 years	Not documented	TV/FV	Public location	Bystander	AED not used	CPR provided	00:06:58	6-9	No shock	no	Performed	Not performed	Administred	2	Administred	2	Administred	300	Administred	Administred	Not administred	Not administred	Not administred	Not administred	Dead	Admitted	Any ROSC	Detected	Not performed	no	Acces not performed	Not performed
8qlfAQ6kawu_2JP	2012	2011-2012	Female	75	70-85 years	Cardiac	TV/FV	Public location	Bystander	AED not used	CPR provided	00:08:01	6-9	Shock provided	yes	Performed	Performed	Administred	5	Administred	1	Administred	300	Administred	Administred	Not administred	Not administred	Not administred	Not administred	Discharge alive	Admitted	Any ROSC	Not detected	Not performed	yes	Acces performed	Not performed
9VVDJJ7ZaLW_2JP	2012	2011-2012	Female	86	85-101 years	Cardiac	Asystole	Home	Unwitnessed	AED not used	No CPR	00:06:57	6-9	No shock	no	Performed	Performed	Administred	3	Not administred		Not administred		Not administred	Not administred	Not administred	Not administred	Not administred	Not administred	Dead	Not admitted	No ROSC	Detected	Not performed	yes	Acces performed	Not performed
8tW[JAqlmCW_2JP	2010	2009-2010	Male	69	55-70 years	Not documented	TV/FV	Home	Bystander	AED not used	CPR provided	00:11:08	9-12	No shock	no	Performed	Performed	Administred	3.4	Administred	3	Administred	300	Not administred	Not administred	Not administred	Not administred	Not administred	Not administred	Discharge alive	Admitted	Any ROSC	Detected	Not performed	no	Acces performed	Not performed
BrNSWYrUTFW_2JP	2011	2011-2012	Male	64	55-70 years	Cardiac	TV/FV	Home	Bystander	AED not used	CPR provided	00:05:47	2-6	Shock provided	yes	Performed	Performed	Administred	1.6	Not administred		Not administred		Administred	Administred	Not administred	Not administred	Not administred	Not administred	Discharge alive	Admitted	Any ROSC	Not detected	Not performed	no	Acces performed	Not performed
B54btDiP4Ie_2JP	2011	2011-2012	Male	19	0-40 years	Not documented	Asystole	Home	Bystander	AED not used	CPR provided	00:07:52	6-9	No shock	no	Performed	Performed	Not administred		Not administred		Not administred		Not administred	Not administred	Not administred	Not administred	Not administred	Not administred	Dead	Admitted	Any ROSC	Detected	Performed	no	Acces performed	Performed
9hiogbOjPLW_2JP	2012	2011-2012	Female	60	55-70 years	Not documented	PEA	Home	Bystander	AED not used	No CPR	00:09:09	9-12	No shock	no	Not performed	Performed	Not administred		Not administred		Not administred		Not administred	Not administred	Not administred	Not administred	Not administred	Not administred	Dead	Not admitted	No ROSC	Not detected	Not performed	no	Acces performed	Not performed
EfnVgeA[cFu_2JP	2009	2009-2010	Male	57	55-70 years	Not documented	Asystole	Home	Bystander	AED not used	No CPR	00:11:13	9-12	No shock	no	Performed	Not performed	Administred	3	Not administred		Not administred		Not administred	Not administred	Not administred	Not administred	Not administred	Not administred	Dead	Not admitted	No ROSC	Detected	Not performed	no	Acces not performed	Not performed
9]7sNNAAmzO_2JP	2009	2009-2010	Male	82	70-85 years	Cardiac	TV/FV	Public location	Bystander	AED not used	No CPR	00:09:25	9-12	No shock	yes	Performed	Performed	Administred	2	Not administred		Administred	300	Administred	Administred	Not administred	Not administred	Not administred	Not administred	Dead	Admitted	Any ROSC	Not detected	Not performed	no	Acces performed	Not performed
FCm0oGgVFHG_2JP	2012	2011-2012	Male	62	55-70 years	Not documented	Asystole	Home	Unwitnessed	AED not used	No CPR	00:33:54		No shock	no	Not performed	Performed	Administred	7.02	Not administred		Administred	300	Administred	Administred	Not administred	Not administred	Not administred	Not administred	Dead	Admitted	Any ROSC	Detected	Performed	no	Acces performed	Not performed
EluMRAJP0Z8_2JP	2009	2009-2010	Male	38	0-40 years	Not documented	TV/FV	Public location	Bystander	AED not used	No CPR	00:06:44	6-9	No shock	no	Performed	Performed	Administred	7	Administred	3	Not administred		Not administred	Not administred	Not administred	Not administred	Not administred	Not administred	Dead	Not admitted	No ROSC	Not detected	Not performed	no	Acces performed	Not performed
AW]LbJ6p7]8_2JP	2012	2011-2012	Male	52	40-55 years	Not documented	Asystole	Home	Unwitnessed	AED not used	No CPR	00:07:00	6-9	No shock	no	Not performed	Performed	Not administred		Not administred		Not administred		Not administred	Not administred	Not administred	Not administred	Not administred	Not administred	Dead	Not admitted	No ROSC	Detected	Performed	no	Acces performed	Not performed
F]G]Zg3seve_2JP	2012	2011-2012	Male	66	55-70 years	Not documented	TV/FV	Public location	Bystander	AED not used	CPR provided	00:09:19	9-12	No shock	no	Performed	Performed	Administred	3.84	Not administred		Administred	450	Not administred	Not administred	Not administred	Not administred	Not administred	Not administred	Discharge alive	Admitted	Any ROSC	Detected	Performed	yes	Acces performed	Not performed
8mJG]fMnaM8_2JP	2011	2011-2012	Male	85	70-85 years	Not documented	Asystole	Home	Bystander	AED not used	No CPR	00:06:14	6-9	No shock	no	Not performed	Performed	Administred	3	Not administred		Not administred		Not administred	Not administred	Not administred	Not administred	Not administred	Not administred	Dead	Not admitted	No ROSC	Not detected	Performed	no	Acces not performed	Performed
Fz2sgb7Jdl8_2JP	2012	2011-2012	Male	87	85-101 years	Not documented	TV/FV	Home	Bystander	AED not used	No CPR	1899-12-31 00:21:34	>12	No shock	no	Performed	Performed	Administred	6.65	Not administred		Administred	300	Not administred	Not administred	Not administred	Not administred	Administred	Not administred	Dead	Admitted	Any ROSC	Not detected	Not performed	no	Acces performed	Not performed
FVdjdBpC]Vm_2JP	2010	2009-2010	Female	65	55-70 years	Not documented	TV/FV	Public location	Unwitnessed	AED used	CPR provided	00:10:24	9-12	No shock	no	Performed	Performed	Administred	5	Administred	3	Not administred		Administred	Administred	Administred	Not administred	Not administred	Not administred	Dead	Not admitted	No ROSC	Detected	Not performed	no	Acces performed	Not performed
HJ5EldAAln0_2JP	2009	2009-2010	Male	41	40-55 years	Trauma	PEA	Public location	Bystander	AED not used	No CPR	00:04:29	2-6	No shock	no	Performed	Performed	Not administred		Not administred		Not administred		Not administred	Not administred	Not administred	Not administred	Not administred	Not administred	Discharge alive	Admitted	Any ROSC	Not detected	Not performed	no	Acces performed	Not performed
A0ol]93JGiW_2JP	2011	2011-2012	Female	56	55-70 years	Not documented	PEA	Home	Bystander	AED not used	CPR provided	00:10:40	9-12	No shock	no	Performed	Performed	Not administred		Not administred		Not administred		Not administred	Not administred	Not administred	Not administred	Not administred	Not administred	Discharge alive	Admitted	Any ROSC	Not detected	Not performed	no	Acces performed	Not performed
By1j32ub4Ym_2JP	2011	2011-2012	Male	87	85-101 years	Not documented	Asystole	Public location	Bystander	AED not used	No CPR	00:06:44	6-9	Shock provided	no	Performed	Performed	Administred	8	Administred	2	Administred	300	Administred	Administred	Administred	Not administred	Not administred	Not administred	Dead	Not admitted	No ROSC	Detected	Performed	no	Acces performed	Not performed
E0itXg4Em5m_2JP	2012	2011-2012	Female	61	55-70 years	Trauma	PEA	Public location	Bystander	AED not used	CPR provided	00:09:36	9-12	No shock	no	Performed	Performed	Administred	0.02	Not administred		Not administred		Not administred	Not administred	Not administred	Not administred	Not administred	Not administred	Dead	Admitted	Any ROSC	Not detected	Performed	no	Acces performed	Not performed
Dijb]6cvUVu_2JP	2010	2009-2010	Female	91	85-101 years	Cardiac	PEA	Home	Bystander	AED not used	CPR provided	00:06:20	6-9	No shock	yes	Performed	Performed	Administred	3	Administred	2	Not administred		Administred	Not administred	Not administred	Not administred	Not administred	Not administred	Dead	Admitted	Any ROSC	Not detected	Not performed	no	Acces performed	Not performed
ElL0YAZyVyW_2JP	2011	2011-2012	Male	66	55-70 years	Cardiac	TV/FV	Public location	Bystander	AED used	CPR provided	00:07:13	6-9	No shock	no	Not performed	Performed	Not administred		Not administred		Administred	150	Administred	Administred	Not administred	Not administred	Not administred	Not administred	Discharge alive	Admitted	Any ROSC	Detected	Not performed	no	Acces performed	Not performed
BgGvN6uR6]m_2JP	2011	2011-2012	Female	85	70-85 years	Not documented	Asystole	Home	Unwitnessed	AED not used	No CPR	00:13:54	>12	No shock	no	Not performed	Performed	Not administred		Not administred		Not administred		Not administred	Not administred	Not administred	Not administred	Not administred	Not administred	Dead	Not admitted	No ROSC	Detected	Not performed	no	Acces performed	Not performed
E[tqNN1MohO_2JP	2012	2011-2012	Male	56	55-70 years	Trauma	PEA	Home	Bystander	AED not used	No CPR	00:12:47	>12	No shock	no	Performed	Performed	Administred	4	Not administred		Not administred		Not administred	Not administred	Not administred	Not administred	Not administred	Not administred	Dead	Not admitted	No ROSC	Contextual KW	Performed	no	Acces performed	Not performed
D1QXrkjfbBm_2JP	2010	2009-2010	Male	73	70-85 years	Cardiac	TV/FV	Home	Bystander	AED not used	No CPR	00:12:23	>12	No shock	yes	Performed	Performed	Administred	13.43	Administred	2	Administred	300	Administred	Administred	Not administred	Not administred	Administred	Not administred	Dead	Admitted	Any ROSC	Detected	Not performed	no	Acces performed	Not performed
CGaAiTOKdCW_2JP	2010	2009-2010	Male	57	55-70 years	Not documented	Asystole	Home	Bystander	AED not used	No CPR	00:08:45	6-9	No shock	no	Performed	Performed	Administred	16	Administred	2	Administred	450	Not administred	Not administred	Not administred	Not administred	Not administred	Not administred	Dead	Not admitted	No ROSC	Detected	Performed	no	Acces performed	Not performed
EhS92fYh6am_2JP	2010	2009-2010	Male	79	70-85 years	Not documented	Asystole	Public location	Bystander	AED not used	CPR provided	00:10:40	9-12	No shock	no	Performed	Performed	Administred	4.96	Administred	3	Administred	150	Administred	Administred	Administred	Not administred	Not administred	Not administred	Dead	Admitted	Any ROSC	Not detected	Not performed	no	Acces performed	Not performed
8iQT7UE1Zbu_2JP	2010	2009-2010	Male	56	55-70 years	Not documented	TV/FV	Public location	Bystander	AED not used	CPR provided	00:10:32	9-12	No shock	no	Performed	Performed	Administred	11	Administred	3	Administred	300	Administred	Administred	Not administred	Not administred	Not administred	Not administred	Dead	Not admitted	No ROSC	Detected	Performed	no	Acces performed	Not performed
8llqFsXnDwO_2JP	2012	2011-2012	Male	74	70-85 years	Cardiac	TV/FV	Public location	Bystander	AED not used	CPR provided	00:08:29	6-9	No shock	yes	Not performed	Not performed	Administred	2.1	Not administred		Not administred		Administred	Administred	Not administred	Not administred	Administred	Not administred	Discharge alive	Admitted	Any ROSC	Not detected	Not performed	no	Acces not performed	Not performed
BbHFHJTSkp0_2JP	2012	2011-2012	Male	63	55-70 years	Cardiac	Asystole	Public location	Bystander	AED not used	CPR provided	00:07:33	6-9	No shock	yes	Not performed	Performed	Not administred		Not administred		Not administred		Administred	Administred	Not administred	Not administred	Not administred	Not administred	Discharge alive	Admitted	Any ROSC	Detected	Not performed	no	Acces performed	Not performed
FqANFa38piO_2JP	2011	2011-2012	Male	69	55-70 years	Trauma	PEA	Public location	Bystander	AED not used	No CPR	00:07:54	6-9	No shock	no	Performed	Performed	Administred	3	Not administred		Not administred		Not administred	Not administred	Not administred	Not administred	Not administred	Not administred	Dead	Admitted	Any ROSC	Not detected	Performed	no	Acces performed	Not performed
CC7s0Eklenu_2JP	2009	2009-2010	Male	67	55-70 years	Not documented	Asystole	Public location	Bystander	AED not used	No CPR	00:08:24	6-9	No shock	no	Performed	Performed	Administred	5.1	Administred	4	Not administred		Administred	Not administred	Not administred	Not administred	Not administred	Not administred	Dead	Admitted	Any ROSC	Not detected	Not performed	no	Acces performed	Not performed
AKneZiOqjom_2JP	2011	2011-2012	Male	47	40-55 years	Cardiac	TV/FV	Home	Bystander	AED not used	No CPR	00:05:29	2-6	No shock	yes	Performed	Performed	Administred	6.2	Administred	2	Administred	450	Administred	Administred	Not administred	Not administred	Administred	Not administred	Discharge alive	Admitted	Any ROSC	Not detected	Not performed	no	Acces performed	Not performed
97dKjdiA1LO_2JP	2010	2009-2010	Male	77	70-85 years	Not documented	TV/FV	Public location	Bystander	AED not used	CPR provided	00:07:27	6-9	No shock	no	Not performed	Performed	Not administred		Not administred		Administred	300	Administred	Administred	Not administred	Not administred	Not administred	Not administred	Discharge alive	Admitted	Any ROSC	Detected	Not performed	no	Acces performed	Not performed
BAdvr]GPe1W_2JP	2012	2011-2012	Male	71	70-85 years	Cardiac	TV/FV	Public location	Bystander	AED used	CPR provided	00:07:42	6-9	No shock	yes	Not performed	Performed	Not administred		Not administred		Not administred		Administred	Administred	Not administred	Not administred	Not administred	Not administred	Discharge alive	Admitted	Any ROSC	Detected	Not performed	no	Acces performed	Not performed
DaOo5PIklPe_2JP	2011	2011-2012	Male	80	70-85 years	Not documented	TV/FV	Public location	Bystander	AED not used	No CPR	00:06:06	6-9	No shock	no	Performed	Performed	Administred	7	Not administred		Administred	300	Not administred	Not administred	Not administred	Not administred	Not administred	Not administred	Dead	Not admitted	No ROSC	Not detected	Not performed	no	Acces performed	Not performed
Co[yrZqhz0m_2JP	2011	2011-2012	Male	79	70-85 years	Not documented	Asystole	Home	Bystander	AED not used	No CPR	00:11:29	9-12	No shock	no	Not performed	Not performed	Not administred		Not administred		Not administred		Not administred	Not administred	Not administred	Not administred	Not administred	Not administred	Dead	Not admitted	No ROSC	Detected	Not performed	no	Acces not performed	Not performed
FadMYrpBQZW_2JP	2009	2009-2010	Female	78	70-85 years	Not documented	Asystole	Home	Unwitnessed	AED not used	CPR provided	00:07:16	6-9	No shock	no	Not performed	Not performed	Not administred		Not administred		Not administred		Not administred	Not administred	Not administred	Not administred	Not administred	Not administred	Dead	Not admitted	No ROSC	Detected	Not performed	no	Acces not performed	Not performed
GOouC4NK8r8_2JP	2009	2009-2010	Male	73	70-85 years	Not documented	Asystole	Home	Unwitnessed	AED not used	No CPR	00:07:51	6-9	No shock	no	Not performed	Not performed	Not administred		Not administred		Not administred		Not administred	Not administred	Not administred	Not administred	Not administred	Not administred	Dead	Not admitted	No ROSC	Detected	Not performed	no	Acces not performed	Not performed
GRakqVexSC8_2JP	2011	2011-2012	Male	64	55-70 years	Not documented	Asystole	Home	Unwitnessed	AED not used	No CPR	00:11:46	9-12	No shock	no	Not performed	Performed	Administred	3	Administred	1	Not administred		Not administred	Not administred	Not administred	Not administred	Not administred	Not administred	Dead	Not admitted	No ROSC	Not detected	Not performed	no	Acces performed	Not performed
D0tCZk6Gt6u_2JP	2012	2011-2012	Female	66	55-70 years	Cardiac	TV/FV	Home	Bystander	AED not used	No CPR	00:13:33	>12	No shock	yes	Performed	Performed	Administred	20	Not administred		Administred	450	Administred	Administred	Not administred	Not administred	Administred	Not administred	Dead	Admitted	Any ROSC	Not detected	Not performed	yes	Acces performed	Not performed
F65d]nVps2O_2JP	2011	2011-2012	Male	39	0-40 years	Medical not cardiac	PEA	Public location	Bystander	AED not used	CPR provided	00:08:26	6-9	No shock	no	Performed	Performed	Not administred		Administred	0.5	Not administred		Not administred	Not administred	Not administred	Not administred	Not administred	Not administred	Discharge alive	Admitted	Any ROSC	Not detected	Not performed	no	Acces performed	Not performed
9vabDjpGjLW_2JP	2009	2009-2010	Female	74	70-85 years	Not documented	PEA	Home	Unwitnessed	AED not used	No CPR	00:06:55	6-9	No shock	no	Not performed	Performed	Administred	3.15	Not administred		Not administred		Not administred	Not administred	Not administred	Not administred	Not administred	Administred	Dead	Admitted	No ROSC	Not detected	Not performed	no	Acces performed	Not performed
CR7F]kXDbRG_2JP	2011	2011-2012	Female	81	70-85 years	Not documented	PEA	Home	Bystander	AED not used	CPR provided	00:06:13	6-9	No shock	no	Performed	Performed	Administred	11	Administred	2	Not administred		Administred	Administred	Not administred	Not administred	Not administred	Not administred	Dead	Admitted	Any ROSC	Detected	Not performed	no	Acces performed	Not performed
DJBfHHCoBhG_2JP	2012	2011-2012	Male	68	55-70 years	Not documented	Asystole	Public location	Bystander	AED used	CPR provided	00:05:00	2-6	Shock provided	no	Performed	Performed	Administred	15.6	Administred	3	Administred	450	Administred	Administred	Administred	Not administred	Administred	Not administred	Dead	Admitted	Any ROSC	Detected	Performed	yes	Acces performed	Not performed
AD07nhu4BNO_2JP	2009	2009-2010	Male	62	55-70 years	Not documented	TV/FV	Public location	Bystander	AED not used	CPR provided	00:10:03	9-12	No shock	no	Performed	Performed	Administred	1.42	Not administred		Not administred		Administred	Administred	Not administred	Not administred	Not administred	Not administred	Discharge alive	Admitted	Any ROSC	Not detected	Not performed	no	Acces performed	Not performed
Efnb3Ar6cOu_2JP	2010	2009-2010	Male	80	70-85 years	Not documented	Asystole	Home	Bystander	AED not used	No CPR	00:10:19	9-12	No shock	no	Performed	Performed	Administred	5	Administred	3	Administred	450	Not administred	Not administred	Not administred	Not administred	Not administred	Not administred	Dead	Not admitted	No ROSC	Not detected	Not performed	no	Acces performed	Not performed
AeD8mpHvkDe_2JP	2011	2011-2012	Male	76	70-85 years	Not documented	TV/FV	Public location	Bystander	AED not used	CPR provided	00:08:30	6-9	Shock provided	no	Performed	Performed	Administred	4.2	Administred	3	Administred	150	Administred	Administred	Not administred	Not administred	Not administred	Not administred		Admitted	Any ROSC	Detected	Performed	no	Acces performed	Not performed
CWgX4Oo0zMW_2JP	2011	2011-2012	Female	75	70-85 years	Not documented	Asystole	Public location	Bystander	AED not used	No CPR	00:18:18	>12	No shock	no	Performed	Performed	Administred	10.1	Not administred		Not administred		Administred	Administred	Not administred	Not administred	Not administred	Not administred	Dead	Admitted	Any ROSC	Not detected	Not performed	no	Acces performed	Performed
EuDXP0db]Gm_2JP	2012	2011-2012	Male	84	70-85 years	Cardiac	TV/FV	Public location	Bystander	AED not used	CPR provided	00:12:59	>12	No shock	yes	Performed	Performed	Administred	3.1	Administred	0.5	Not administred		Administred	Administred	Not administred	Not administred	Not administred	Not administred	Dead	Admitted	Any ROSC	Detected	Not performed	yes	Acces performed	Not performed
GZLwhY7YDSO_2JP	2009	2009-2010	Female	68	55-70 years	Not documented	Asystole	Home	Unwitnessed	AED not used	No CPR	00:07:38	6-9	No shock	no	Not performed	Performed	Not administred		Not administred		Not administred		Not administred	Not administred	Not administred	Not administred	Not administred	Not administred	Dead	Not admitted	No ROSC	Contextual KW	Not performed	no	Acces performed	Not performed
DFIdC4B7JqO_2JP	2009	2009-2010	Male	59	55-70 years	Not documented	Asystole	Home	Unwitnessed	AED not used	No CPR	00:10:38	9-12	No shock	no	Performed	Performed	Administred	13	Administred	2	Not administred		Not administred	Not administred	Administred	Not administred	Not administred	Not administred	Dead	Not admitted	No ROSC	Not detected	Not performed	no	Acces performed	Not performed
AjCsY]p4zmG_2JP	2011	2011-2012	Male	78	70-85 years	Not documented	Asystole	Home	Unwitnessed	AED not used	No CPR	00:08:12	6-9	No shock	no	Not performed	Performed	Administred	7	Not administred		Not administred		Not administred	Not administred	Not administred	Not administred	Not administred	Not administred	Dead	Not admitted	No ROSC	Detected	Performed	no	Acces performed	Not performed
FxOMXZTDHqm_2JP	2012	2011-2012	Female	84	70-85 years	Not documented	PEA	Home	Bystander	AED not used	No CPR	00:09:01	9-12	No shock	no	Performed	Performed	Administred	0.03	Not administred		Not administred		Not administred	Not administred	Not administred	Not administred	Not administred	Not administred	Dead	Admitted	Any ROSC	Not detected	Not performed	no	Acces performed	Not performed
FYPdvY5k8VO_2JP	2012	2011-2012	Male	34	0-40 years	Not documented	Asystole	Home	Bystander	AED not used	CPR provided	00:07:51	6-9	Shock provided	no	Performed	Performed	Administred	4.8	Not administred		Not administred		Not administred	Not administred	Not administred	Not administred	Not administred	Administred	Dead	Admitted	Any ROSC	Detected	Not performed	yes	Acces performed	Not performed
FYytYjBV7Iu_2JP	2010	2009-2010	Male	90	85-101 years	Not documented	Asystole	Home	Bystander	AED not used	No CPR	00:12:30	>12	No shock	no	Not performed	Performed	Administred	3	Not administred		Not administred		Not administred	Not administred	Not administred	Not administred	Not administred	Not administred	Dead	Not admitted	No ROSC	Not detected	Not performed	no	Acces performed	Not performed
9hiYmFlA4D8_2JP	2010	2009-2010	Female	76	70-85 years	Not documented	Asystole	Home	Bystander	AED not used	No CPR	00:07:40	6-9	No shock	no	Performed	Performed	Not administred		Not administred		Not administred		Not administred	Not administred	Not administred	Not administred	Not administred	Not administred	Dead	Not admitted	No ROSC	Detected	Not performed	no	Acces not performed	Performed
FhHmClBrPzW_2JP	2009	2009-2010	Female	13	0-40 years	Not documented	Asystole	Home	Unwitnessed	AED not used	No CPR	00:12:50	>12	No shock	no	Not performed	Not performed	Not administred		Not administred		Not administred		Not administred	Not administred	Not administred	Not administred	Not administred	Not administred	Dead	Not admitted	No ROSC	Detected	Not performed	no	Acces not performed	Not performed
G22Q3kOioF8_2JP	2010	2009-2010	Female	76	70-85 years	Not documented	PEA	Home	Bystander	AED not used	No CPR	00:05:58	2-6	No shock	no	Performed	Performed	Administred	10	Not administred		Not administred		Administred	Administred	Administred	Not administred	Not administred	Not administred	Dead	Not admitted	No ROSC	Detected	Not performed	no	Acces performed	Performed
EnZ2Sx[WTEm_2JP	2010	2009-2010	Male	68	55-70 years	Cardiac	PEA	Public location	Bystander	AED not used	CPR provided	00:08:01	6-9	No shock	yes	Performed	Performed	Administred	1	Not administred		Administred	300	Administred	Administred	Not administred	Not administred	Not administred	Not administred	Discharge alive	Admitted	Any ROSC	Detected	Not performed	no	Acces performed	Not performed
D6Q8RpocZkm_2JP	2009	2009-2010	Male	71	70-85 years	Trauma	Asystole	Home	Bystander	AED not used	No CPR	.		No shock	no	Performed	Performed	Administred	18.4	Administred	1	Administred	450	Not administred	Not administred	Administred	Not administred	Not administred	Not administred	Dead	Admitted	Any ROSC	Detected	Not performed	no	Acces performed	Not performed
BMHriI1FB4m_2JP	2011	2011-2012	Female	77	70-85 years	Not documented	Asystole	Home	Unwitnessed	AED not used	No CPR	00:05:03	2-6	No shock	no	Not performed	Performed	Administred	2	Not administred		Not administred		Not administred	Not administred	Not administred	Not administred	Not administred	Not administred	Dead	Not admitted	No ROSC	Detected	Not performed	no	Acces performed	Not performed
CUS91yk8uSW_2JP	2009	2009-2010	Female	85	70-85 years	Not documented	Asystole	Home	Unwitnessed	AED not used	No CPR	00:13:01	>12	No shock	no	Performed	Performed	Administred	5	Administred	3	Not administred		Not administred	Not administred	Not administred	Not administred	Not administred	Not administred	Dead	Not admitted	No ROSC	Detected	Not performed	no	Acces performed	Not performed
GANV5rsjIFm_2JP	2011	2011-2012	Female	95	85-101 years	Not documented	PEA	Home	Bystander	AED not used	CPR provided	00:10:44	9-12	Shock provided	no	Performed	Performed	Administred	6	Not administred		Not administred		Not administred	Not administred	Not administred	Not administred	Not administred	Not administred	Dead	Not admitted	No ROSC	Detected	Not performed	no	Acces performed	Not performed
C]CTrnxuM1e_2JP	2011	2011-2012	Male	37	0-40 years	Trauma	TV/FV	Public location	Bystander	AED not used	No CPR	00:06:38	6-9	No shock	no	Performed	Performed	Administred	10	Not administred		Not administred		Not administred	Not administred	Not administred	Not administred	Not administred	Not administred	Dead	Admitted	Any ROSC	Contextual KW	Not performed	no	Acces performed	Performed
E8TuWCzLTnu_2JP	2009	2009-2010	Male	65	55-70 years	Medical not cardiac	Asystole	Home	Bystander	AED not used	No CPR	00:09:49	9-12	Shock provided	no	Performed	Performed	Administred	4.5	Not administred		Not administred		Not administred	Not administred	Not administred	Not administred	Not administred	Not administred	Dead	Admitted	Any ROSC	Detected	Not performed	no	Acces performed	Not performed
G8iq6lgHL8m_2JP	2011	2011-2012	Male	87	85-101 years	Not documented	PEA	Public location	Bystander	AED not used	No CPR	.		No shock	no	Not performed	Performed	Administred	3	Not administred		Administred	300	Not administred	Not administred	Not administred	Not administred	Not administred	Not administred	Dead	Not admitted	No ROSC	Not detected	Not performed	no	Acces performed	Not performed
Ed03kxNdjJu_2JP	2011	2011-2012	Female	31	0-40 years	Not documented	Asystole	Home	Unwitnessed	AED not used	No CPR	00:05:39	2-6	No shock	no	Performed	Performed	Administred	5	Not administred		Not administred		Not administred	Not administred	Not administred	Not administred	Not administred	Administred	Dead	Not admitted	No ROSC	Detected	Not performed	no	Acces performed	Not performed
CYLH1dx2nAe_2JP	2012	2011-2012	Male	86	85-101 years	Not documented	TV/FV	Public location	Bystander	AED not used	No CPR	00:06:16	6-9	Shock provided	no	Performed	Performed	Administred	1	Not administred		Not administred		Administred	Administred	Not administred	Not administred	Not administred	Not administred	Dead	Admitted	Any ROSC	Detected	Not performed	no	Acces performed	Not performed
FnyO6ATkI0G_2JP	2012	2011-2012	Male	37	0-40 years	Cardiac	TV/FV	Home	Bystander	AED not used	CPR provided	00:09:05	9-12	No shock	yes	Performed	Performed	Administred	5	Not administred		Administred	300	Not administred	Not administred	Not administred	Not administred	Not administred	Not administred	Discharge alive	Admitted	Any ROSC	Detected	Not performed	no	Acces performed	Not performed
BEWdMs]3Jym_2JP	2012	2011-2012	Female	80	70-85 years	Not documented	Asystole	Public location	Unwitnessed	AED not used	CPR provided	00:12:55	>12	No shock	no	Performed	Performed	Administred	5	Not administred		Not administred		Not administred	Not administred	Not administred	Not administred	Not administred	Not administred	Dead	Not admitted	No ROSC	Detected	Performed	no	Acces performed	Not performed
B2IjYm7yM[0_2JP	2009	2009-2010	Male	77	70-85 years	Not documented	TV/FV	Public location	Unwitnessed	AED not used	No CPR	00:02:09	2-6	No shock	no	Performed	Performed	Administred	16.64	Administred	1	Administred	600	Administred	Not administred	Administred	Not administred	Not administred	Not administred		Admitted	Any ROSC	Detected	Not performed	no	Acces performed	Not performed
8xzArksrl5e_2JP	2009	2009-2010	Female	80	70-85 years	Not documented	Asystole	Home	Unwitnessed	AED not used	No CPR	00:07:29	6-9	No shock	no	Performed	Performed	Administred	8	Administred	3	Not administred		Not administred	Not administred	Administred	Not administred	Not administred	Not administred	Dead	Not admitted	No ROSC	Not detected	Not performed	no	Acces not performed	Performed
CXDxZfyMbjm_2JP	2010	2009-2010	Male	60	55-70 years	Not documented	PEA	Public location	Bystander	AED not used	CPR provided	00:05:32	2-6	No shock	no	Performed	Performed	Administred	6	Administred	3	Not administred		Administred	Administred	Administred	Not administred	Not administred	Not administred	Dead	Not admitted	No ROSC	Not detected	Not performed	no	Acces performed	Performed
B7r]l4LMbEG_2JP	2009	2009-2010	Female	76	70-85 years	Not documented	Asystole	Home	Unwitnessed	AED not used	No CPR	00:08:20	6-9	No shock	no	Not performed	Not performed	Not administred		Not administred		Not administred		Not administred	Not administred	Not administred	Not administred	Not administred	Not administred	Dead	Not admitted	No ROSC	Not detected	Not performed	no	Acces not performed	Not performed
8p4o8iqljBG_2JP	2010	2009-2010	Male	74	70-85 years	Cardiac	TV/FV	Public location	Bystander	AED not used	CPR provided	00:04:42	2-6	No shock	yes	Performed	Performed	Administred	1	Administred	1	Administred	300	Administred	Administred	Administred	Not administred	Administred	Not administred	Discharge alive	Admitted	Any ROSC	Not detected	Not performed	no	Acces performed	Not performed
CXDxN5bz[qm_2JP	2010	2009-2010	Male	58	55-70 years	Not documented	Asystole	Home	Bystander	AED not used	No CPR	00:06:09	6-9	No shock	no	Performed	Performed	Administred	22.5	Administred	3	Not administred		Not administred	Not administred	Administred	Not administred	Not administred	Not administred	Dead	Admitted	Any ROSC	Not detected	Performed	no	Acces performed	Not performed
F[9zD7VWW68_2JP	2012	2011-2012	Male	55	40-55 years	Not documented	Asystole	Home	Unwitnessed	AED not used	No CPR	00:07:57	6-9	No shock	no	Performed	Performed	Administred	5	Not administred		Not administred		Not administred	Not administred	Not administred	Not administred	Not administred	Not administred	Dead	Not admitted	No ROSC	Detected	Performed	no	Acces performed	Not performed
H966cnq8Kae_2JP	2012	2011-2012	Female	79	70-85 years	Trauma	Asystole	Home	Unwitnessed	AED not used	CPR provided	00:07:48	6-9	No shock	no	Performed	Performed	Administred	9	Not administred		Not administred		Not administred	Not administred	Not administred	Not administred	Not administred	Administred	Dead	Not admitted	No ROSC	Detected	Not performed	yes	Acces performed	Performed
B[p6hoyC]9G_2JP	2009	2009-2010	Female	93	85-101 years	Medical not cardiac	Asystole	Home	Bystander	AED not used	No CPR	00:10:07	9-12	No shock	no	Not performed	Performed	Not administred		Not administred		Not administred		Not administred	Not administred	Not administred	Not administred	Not administred	Not administred	Dead	Not admitted	No ROSC	Not detected	Performed	no	Acces performed	Not performed
CSnn2iZyLdu_2JP	2010	2009-2010	Male	81	70-85 years	Not documented	Asystole	Public location	Bystander	AED not used	CPR provided	00:14:37	>12	No shock	no	Performed	Performed	Administred	8	Administred	3	Not administred		Administred	Administred	Not administred	Not administred	Not administred	Administred	Dead	Not admitted	No ROSC	Not detected	Not performed	no	Acces performed	Not performed
DLy[IZ83ffW_2JP	2010	2009-2010	Female	67	55-70 years	Medical not cardiac	PEA	Public location	Bystander	AED not used	No CPR	00:04:51	2-6	No shock	no	Performed	Performed	Administred	1	Administred	3	Administred	300	Not administred	Not administred	Not administred	Not administred	Not administred	Not administred	Discharge alive	Admitted	Any ROSC	Detected	Not performed	no	Acces performed	Not performed
EAiI[b9FGFe_2JP	2012	2011-2012	Male	59	55-70 years	Not documented	TV/FV	Home	Unwitnessed	AED not used	No CPR	00:11:48	9-12	Shock provided	no	Performed	Performed	Administred	8	Not administred		Not administred		Not administred	Not administred	Not administred	Not administred	Not administred	Not administred	Dead	Not admitted	No ROSC	Detected	Performed	yes	Acces not performed	Performed
Dh2wUBSrrgu_2JP	2009	2009-2010	Male	35	0-40 years	Not documented	Asystole	Home	Bystander	AED not used	No CPR	00:07:37	6-9	No shock	no	Performed	Performed	Administred	7	Administred	3	Not administred		Not administred	Not administred	Administred	Not administred	Not administred	Not administred	Dead	Not admitted	No ROSC	Detected	Not performed	no	Acces performed	Not performed
EfE6R]VbYX0_2JP	2010	2009-2010	Male	69	55-70 years	Not documented	TV/FV	Public location	Bystander	AED not used	CPR provided	.		No shock	no	Performed	Performed	Administred	11	Administred	3	Administred	300	Administred	Administred	Administred	Not administred	Not administred	Not administred	Dead	Not admitted	No ROSC	Not detected	Not performed	no	Acces performed	Not performed
FrHTwvc]Eh8_2JP	2011	2011-2012	Male	49	40-55 years	Medical not cardiac	PEA	Home	Unwitnessed	AED not used	No CPR	00:07:24	6-9	No shock	no	Performed	Performed	Administred	0.9	Not administred		Not administred		Not administred	Not administred	Not administred	Not administred	Not administred	Not administred	Discharge alive	Admitted	No ROSC	Not detected	Not performed	no	Acces performed	Not performed
GyKkoQVPXwe_2JP	2010	2009-2010	Male	65	55-70 years	Not documented	PEA	Home	Bystander	AED not used	No CPR	00:09:11	9-12	No shock	no	Performed	Performed	Administred	10	Administred	3	Not administred		Administred	Administred	Administred	Not administred	Not administred	Not administred	Dead	Not admitted	No ROSC	Not detected	Not performed	no	Acces performed	Not performed
DgVOnZHgO3W_2JP	2009	2009-2010	Female	0	0-40 years	Not documented	Asystole	Home	Bystander	AED not used	CPR provided	00:08:12	6-9	No shock	no	Not performed	Not performed	Administred	0.4	Not administred		Not administred		Not administred	Not administred	Not administred	Not administred	Not administred	Not administred	Dead	Not admitted	Any ROSC	Contextual KW	Not performed	no	Acces not performed	Not performed
Er]OAdXhG[e_2JP	2012	2011-2012	Female	24	0-40 years	Not documented	PEA	Home	Bystander	AED not used	No CPR	00:13:26	>12	No shock	no	Performed	Performed	Administred	1.5	Not administred		Not administred		Not administred	Not administred	Not administred	Not administred	Not administred	Not administred	Discharge alive	Admitted	Any ROSC	Not detected	Not performed	no	Acces performed	Not performed
BDPBK]GOtmW_2JP	2009	2009-2010	Male	56	55-70 years	Not documented	TV/FV	Home	Bystander	AED not used	No CPR	00:07:30	6-9	No shock	no	Performed	Performed	Administred	6	Administred	1	Administred	450	Not administred	Not administred	Not administred	Not administred	Not administred	Not administred	Dead	Not admitted	No ROSC	Detected	Not performed	no	Acces performed	Not performed
FwqlMCjC71O_2JP	2011	2011-2012	Male	50	40-55 years	Not documented	Asystole	Public location	Unwitnessed	AED not used	No CPR	00:05:59	2-6	No shock	no	Performed	Performed	Administred	5	Not administred		Not administred		Not administred	Not administred	Not administred	Not administred	Not administred	Administred	Dead	Not admitted	No ROSC	Detected	Performed	no	Acces performed	Not performed
FOPtSj[V0]m_2JP	2010	2009-2010	Female	94	85-101 years	Not documented	Asystole	Home	Unwitnessed	AED not used	No CPR	00:08:05	6-9	No shock	no	Not performed	Performed	Administred	3	Administred	1	Not administred		Not administred	Not administred	Not administred	Not administred	Not administred	Not administred	Dead	Not admitted	No ROSC	Detected	Not performed	no	Acces performed	Not performed
GtL8t9VrhKO_2JP	2011	2011-2012	Female	91	85-101 years	Not documented	Asystole	Home	Unwitnessed	AED not used	No CPR	00:10:03	9-12	No shock	no	Performed	Not performed	Not administred		Not administred		Not administred		Not administred	Not administred	Not administred	Not administred	Not administred	Not administred	Dead	Not admitted	No ROSC	Detected	Not performed	no	Acces not performed	Not performed
AKDwk9cYSzW_2JP	2009	2009-2010	Male	75	70-85 years	Cardiac	TV/FV	Public location	Bystander	AED not used	CPR provided	00:07:46	6-9	No shock	yes	Not performed	Performed	Not administred		Not administred		Administred	150	Administred	Administred	Not administred	Not administred	Not administred	Not administred	Discharge alive	Admitted	Any ROSC	Detected	Not performed	no	Acces performed	Not performed
CU]ppXyolgm_2JP	2010	2009-2010	Female	90	85-101 years	Not documented	Asystole	Home	Bystander	AED not used	No CPR	00:09:59	9-12	No shock	no	Not performed	Performed	Administred	1	Administred	1	Not administred		Not administred	Not administred	Not administred	Not administred	Not administred	Not administred	Dead	Not admitted	No ROSC	Not detected	Not performed	no	Acces performed	Not performed
AgREi7UW[du_2JP	2011	2011-2012	Male	86	85-101 years	Cardiac	TV/FV	Home	Bystander	AED not used	No CPR	00:11:18	9-12	No shock	yes	Performed	Performed	Administred	9.5	Not administred		Administred	600	Administred	Administred	Not administred	Not administred	Not administred	Not administred	Dead	Admitted	Any ROSC	Not detected	Not performed	no	Acces performed	Not performed
AHSNmGaFkym_2JP	2010	2009-2010	Male	54	40-55 years	Medical not cardiac	PEA	Public location	Bystander	AED not used	No CPR	00:06:14	6-9	No shock	no	Performed	Performed	Administred	7.2	Administred	3	Not administred		Not administred	Not administred	Not administred	Not administred	Not administred	Not administred	Discharge alive	Admitted	No ROSC	Not detected	Not performed	no	Acces performed	Not performed
C4w4eYJb3B8_2JP	2010	2009-2010	Male	84	70-85 years	Trauma	Asystole	Home	Unwitnessed	AED not used	No CPR	00:08:29	6-9	No shock	no	Performed	Performed	Administred	3	Not administred		Not administred		Not administred	Not administred	Not administred	Not administred	Not administred	Not administred	Dead	Not admitted	No ROSC	Contextual KW	Not performed	no	Acces performed	Not performed
AFEUl4prw]e_2JP	2012	2011-2012	Male	33	0-40 years	Not documented	TV/FV	Public location	Bystander	AED not used	No CPR	00:04:11	2-6	No shock	no	Performed	Performed	Administred	6	Administred	4	Administred	300	Administred	Administred	Not administred	Not administred	Not administred	Not administred	Dead	Admitted	No ROSC	Not detected	Performed	no	Acces performed	Not performed
GDiO4MNxm]u_2JP	2009	2009-2010	Female	54	40-55 years	Cardiac	TV/FV	Public location	Bystander	AED not used	CPR provided	00:06:23	6-9	No shock	yes	Performed	Performed	Administred	10.3	Administred	3	Administred	900	Administred	Administred	Administred	Not administred	Administred	Not administred	Dead	Not admitted	No ROSC	Not detected	Not performed	no	Acces performed	Not performed
GdEipuJPelG_2JP	2010	2009-2010	Male	72	70-85 years	Not documented	PEA	Home	Bystander	AED not used	CPR provided	00:10:00	9-12	No shock	no	Not performed	Performed	Not administred		Not administred		Not administred		Not administred	Not administred	Not administred	Not administred	Not administred	Not administred	Dead	Not admitted	No ROSC	Not detected	Not performed	no	Acces performed	Not performed
AjmAoVEYNF0_2JP	2009	2009-2010	Male	50	40-55 years	Not documented	Asystole	Home	Unwitnessed	AED not used	No CPR	00:09:19	9-12	Shock provided	no	Performed	Performed	Administred	9	Administred	3	Not administred		Not administred	Not administred	Administred	Not administred	Not administred	Not administred	Dead	Not admitted	No ROSC	Detected	Not performed	no	Acces performed	Not performed
CuY10IlWB20_2JP	2009	2009-2010	Female	79	70-85 years	Not documented	Asystole	Home	Bystander	AED not used	No CPR	00:07:05	6-9	No shock	no	Performed	Performed	Administred	7	Administred	3	Not administred		Not administred	Not administred	Administred	Not administred	Not administred	Not administred	Dead	Not admitted	No ROSC	Detected	Not performed	no	Acces performed	Not performed
CuYIkOARBp8_2JP	2012	2011-2012	Male	48	40-55 years	Not documented	TV/FV	Public location	Unwitnessed	AED not used	No CPR	00:04:38	2-6	Shock provided	no	Performed	Performed	Not administred		Not administred		Not administred		Not administred	Not administred	Not administred	Not administred	Not administred	Not administred	Discharge alive	Admitted	No ROSC	Contextual KW	Not performed	no	Acces performed	Not performed
Gb0ae5]A6]G_2JP	2009	2009-2010	Female	100	85-101 years	Medical not cardiac	PEA	Public location	Bystander	AED not used	No CPR	00:08:05	6-9	No shock	no	Performed	Performed	Administred	2	Administred	3	Administred	300	Not administred	Not administred	Not administred	Not administred	Not administred	Not administred	Dead	Admitted	Any ROSC	Not detected	Not performed	no	Acces performed	Not performed
C4MgyurLUTe_2JP	2011	2011-2012	Female	69	55-70 years	Not documented	Asystole	Home	Bystander	AED not used	No CPR	00:04:58	2-6	No shock	no	Performed	Not performed	Administred	5	Not administred		Not administred		Not administred	Not administred	Not administred	Not administred	Not administred	Not administred	Dead	Not admitted	No ROSC	Detected	Performed	no	Acces not performed	Not performed
A5oReRFoSjG_2JP	2011	2011-2012	Male	49	40-55 years	Not documented	PEA	Home	Unwitnessed	AED not used	CPR provided	00:10:26	9-12	No shock	no	Performed	Performed	Administred	2.42	Administred	1	Administred	150	Not administred	Not administred	Not administred	Not administred	Administred	Not administred	Dead	Admitted	Any ROSC	Contextual KW	Not performed	no	Acces performed	Not performed
DiA9H[8r51G_2JP	2010	2009-2010	Male	60	55-70 years	Not documented	Asystole	Home	Bystander	AED not used	No CPR	00:18:58	>12	No shock	no	Performed	Performed	Administred	2.5	Not administred		Administred	300	Administred	Administred	Not administred	Not administred	Not administred	Not administred	Dead	Admitted	Any ROSC	Not detected	Not performed	no	Acces performed	Not performed
ANZ41R6Sdne_2JP	2009	2009-2010	Male	87	85-101 years	Not documented	PEA	Home	Bystander	AED not used	No CPR	00:06:51	6-9	No shock	no	Performed	Performed	Administred	2.5	Administred	1	Not administred		Administred	Not administred	Not administred	Not administred	Not administred	Not administred	Dead	Admitted	Any ROSC	Detected	Not performed	no	Acces performed	Not performed
FCCHzxAEPi8_2JP	2010	2009-2010	Female	84	70-85 years	Medical not cardiac	PEA	Home	Bystander	AED not used	No CPR	00:05:57	2-6	No shock	no	Performed	Performed	Administred	3	Not administred		Not administred		Not administred	Not administred	Not administred	Not administred	Not administred	Not administred	Dead	Admitted	Any ROSC	Not detected	Not performed	no	Acces not performed	Performed
CIEfKtEkY2m_2JP	2009	2009-2010	Female	87	85-101 years	Not documented	PEA	Home	Bystander	AED not used	CPR provided	00:06:57	6-9	No shock	no	Performed	Performed	Administred	9	Administred	2.5	Not administred		Administred	Administred	Administred	Not administred	Not administred	Not administred	Dead	Not admitted	Any ROSC	Not detected	Not performed	no	Acces not performed	Performed
CQ0CFxQNgiO_2JP	2011	2011-2012	Male	86	85-101 years	Cardiac	TV/FV	Home	Bystander	AED not used	No CPR	00:09:38	9-12	No shock	no	Performed	Performed	Administred	5	Not administred		Administred	150	Administred	Administred	Not administred	Not administred	Not administred	Not administred	Dead	Admitted	Any ROSC	Not detected	Performed	no	Acces performed	Not performed
FV4BFyYyuZ8_2JP	2010	2009-2010	Male	57	55-70 years	Not documented	Asystole	Home	Bystander	AED not used	No CPR	00:11:16	9-12	No shock	no	Performed	Performed	Administred	9	Administred	3	Not administred		Not administred	Not administred	Administred	Not administred	Not administred	Not administred	Dead	Not admitted	No ROSC	Not detected	Not performed	no	Acces not performed	Performed
FClvl4r9mOG_2JP	2011	2011-2012	Female	70	55-70 years	Not documented	Asystole	Home	Unwitnessed	AED not used	CPR provided	00:10:57	9-12	No shock	no	Performed	Performed	Administred	11	Not administred		Not administred		Administred	Administred	Not administred	Not administred	Not administred	Not administred	Dead	Not admitted	No ROSC	Detected	Not performed	no	Acces performed	Not performed
CrmiAQg0aRW_2JP	2012	2011-2012	Male	73	70-85 years	Medical not cardiac	Asystole	Home	Bystander	AED not used	No CPR	00:09:19	9-12	Shock provided	no	Performed	Performed	Administred	5.09	Not administred		Administred	150	Not administred	Not administred	Not administred	Not administred	Not administred	Not administred	Dead	Admitted	Any ROSC	Not detected	Not performed	no	Acces performed	Not performed
B0eSmyCdT5W_2JP	2012	2011-2012	Male	71	70-85 years	Cardiac	TV/FV	Home	Bystander	AED not used	No CPR	00:06:04	6-9	No shock	yes	Performed	Performed	Administred	8	Not administred		Administred	450	Administred	Administred	Not administred	Not administred	Administred	Not administred	Dead	Admitted	No ROSC	Not detected	Not performed	yes	Acces performed	Not performed
G4qAdmCYhMG_2JP	2011	2011-2012	Female	87	85-101 years	Medical not cardiac	PEA	Public location	Bystander	AED not used	No CPR	00:06:58	6-9	No shock	no	Performed	Performed	Administred	3	Not administred		Not administred		Not administred	Not administred	Not administred	Not administred	Not administred	Not administred	Dead	Admitted	Any ROSC	Detected	Performed	no	Acces performed	Not performed
Co]5AoHKrlW_2JP	2012	2011-2012	Male	53	40-55 years	Not documented	Asystole	Home	Unwitnessed	AED not used	No CPR	00:07:57	6-9	No shock	no	Not performed	Not performed	Not administred		Not administred		Not administred		Not administred	Not administred	Not administred	Not administred	Not administred	Not administred	Dead	Not admitted	No ROSC	Detected	Not performed	no	Acces not performed	Not performed
ERLu4dx7rZ8_2JP	2010	2009-2010	Female	57	55-70 years	Not documented	PEA	Home	Bystander	AED not used	No CPR	00:12:41	>12	No shock	no	Performed	Performed	Administred	0.6	Not administred		Not administred		Administred	Not administred	Not administred	Not administred	Not administred	Not administred	Discharge alive	Admitted	Any ROSC	Not detected	Performed	no	Acces performed	Not performed
Et6VZBwEMOe_2JP	2012	2011-2012	Male	78	70-85 years	Not documented	TV/FV	Public location	Bystander	AED used	CPR provided	00:07:57	6-9	No shock	no	Performed	Performed	Administred	5	Not administred		Administred	450	Not administred	Not administred	Not administred	Not administred	Administred	Not administred	Dead	Not admitted	No ROSC	Contextual KW	Not performed	yes	Acces performed	Not performed
CM7IATykprm_2JP	2009	2009-2010	Male	59	55-70 years	Not documented	Asystole	Home	Unwitnessed	AED not used	No CPR	00:05:38	2-6	No shock	no	Performed	Performed	Administred	3	Administred	3	Not administred		Not administred	Not administred	Not administred	Not administred	Not administred	Not administred	Dead	Not admitted	No ROSC	Detected	Not performed	no	Acces performed	Not performed
DPIQqls92W0_2JP	2012	2011-2012	Male	86	85-101 years	Medical not cardiac	TV/FV	Public location	Bystander	AED not used	No CPR	00:06:54	6-9	No shock	no	Performed	Performed	Administred	15.4	Not administred		Not administred		Not administred	Not administred	Not administred	Not administred	Not administred	Not administred	Dead	Admitted	Any ROSC	Not detected	Not performed	no	Acces performed	Not performed
9S9]iudDfcG_2JP	2012	2011-2012	Female	63	55-70 years	Not documented	Asystole	Home	Unwitnessed	AED not used	No CPR	00:06:08	6-9	No shock	no	Performed	Performed	Administred	6.15	Not administred		Not administred		Not administred	Not administred	Not administred	Not administred	Not administred	Not administred	Dead	Admitted	Any ROSC	Detected	Not performed	no	Acces performed	Not performed
EkD]UgdyrXe_2JP	2011	2011-2012	Male	75	70-85 years	Not documented	TV/FV	Public location	Bystander	AED not used	No CPR	00:10:36	9-12	No shock	no	Performed	Performed	Administred	5.6	Not administred		Administred	300	Administred	Administred	Not administred	Not administred	Not administred	Not administred	Dead	Admitted	Any ROSC	Detected	Performed	no	Acces performed	Not performed
Fmr2KAi9M4O_2JP	2010	2009-2010	Male	31	0-40 years	Not documented	Asystole	Home	Unwitnessed	AED not used	No CPR	00:05:34	2-6	No shock	no	Performed	Performed	Administred	11	Administred	3	Not administred		Administred	Administred	Administred	Administred	Not administred	Administred	Dead	Not admitted	No ROSC	Detected	Not performed	no	Acces performed	Not performed
F7CheI442J8_2JP	2011	2011-2012	Male	93	85-101 years	Not documented	Asystole	Home	Unwitnessed	AED not used	No CPR	00:10:48	9-12	No shock	no	Not performed	Performed	Not administred		Not administred		Not administred		Not administred	Not administred	Not administred	Not administred	Not administred	Not administred	Dead	Not admitted	No ROSC	Detected	Not performed	no	Acces performed	Not performed
FNsKr40xKNW_2JP	2010	2009-2010	Female	46	40-55 years	Cardiac	Asystole	Home	Bystander	AED not used	CPR provided	00:05:58	2-6	No shock	yes	Not performed	Not performed	Administred	4	Administred	3	Not administred		Administred	Administred	Not administred	Not administred	Not administred	Not administred	Dead	Admitted	Any ROSC	Detected	Not performed	no	Acces not performed	Not performed
9JHQAr9B3Cm_2JP	2010	2009-2010	Female	38	0-40 years	Medical not cardiac	PEA	Home	Bystander	AED not used	No CPR	00:09:47	9-12	No shock	no	Not performed	Performed	Not administred		Not administred		Not administred		Not administred	Not administred	Not administred	Not administred	Not administred	Not administred	Discharge alive	Admitted	Any ROSC	Not detected	Not performed	no	Acces performed	Not performed
G4qEUD9HlIW_2JP	2011	2011-2012	Male	90	85-101 years	Cardiac	PEA	Home	Bystander	AED not used	CPR provided	00:10:46	9-12	No shock	no	Performed	Performed	Administred	2	Not administred		Administred	300	Administred	Administred	Not administred	Not administred	Not administred	Not administred	Dead	Not admitted	No ROSC	Not detected	Not performed	no	Acces performed	Not performed
92dSrMtCMTe_2JP	2009	2009-2010	Male	76	70-85 years	Not documented	PEA	Home	Unwitnessed	AED not used	No CPR	00:08:47	6-9	No shock	no	Performed	Performed	Administred	1	Administred	1	Not administred		Not administred	Not administred	Not administred	Not administred	Not administred	Not administred	Dead	Not admitted	No ROSC	Detected	Not performed	no	Acces not performed	Performed
AW]LOx1mdWe_2JP	2011	2011-2012	Male	21	0-40 years	Not documented	Asystole	Home	Unwitnessed	AED not used	CPR provided	00:07:34	6-9	No shock	no	Performed	Performed	Administred	5	Not administred		Not administred		Not administred	Not administred	Not administred	Not administred	Not administred	Administred	Dead	Not admitted	No ROSC	Detected	Performed	no	Acces performed	Not performed
EZ7ULUyJ]p0_2JP	2012	2011-2012	Male	97	85-101 years	Trauma	PEA	Public location	Bystander	AED not used	CPR provided	00:11:53	9-12	No shock	no	Performed	Performed	Administred	2	Not administred		Not administred		Not administred	Not administred	Not administred	Not administred	Not administred	Not administred	Dead	Admitted	Any ROSC	Contextual KW	Performed	no	Acces performed	Not performed
BIynID]GEDm_2JP	2011	2011-2012	Male	86	85-101 years	Not documented	Asystole	Home	Unwitnessed	AED not used	CPR provided	00:12:31	>12	No shock	no	Not performed	Not performed	Not administred		Not administred		Not administred		Not administred	Not administred	Not administred	Not administred	Not administred	Not administred	Dead	Not admitted	No ROSC	Detected	Not performed	no	Acces not performed	Not performed
CQZZ1aK7VbW_2JP	2009	2009-2010	Female	76	70-85 years	Not documented	Asystole	Home	Unwitnessed	AED not used	No CPR	00:08:36	6-9	No shock	no	Performed	Performed	Administred	7	Administred	3	Not administred		Not administred	Not administred	Not administred	Not administred	Not administred	Administred	Dead	Not admitted	No ROSC	Not detected	Not performed	no	Acces performed	Not performed
AQuXKfNE0Fe_2JP	2011	2011-2012	Male	72	70-85 years	Not documented	Asystole	Home	Unwitnessed	AED not used	No CPR	00:04:37	2-6	No shock	no	Performed	Performed	Administred	8	Not administred		Not administred		Not administred	Not administred	Not administred	Not administred	Not administred	Administred	Dead	Not admitted	No ROSC	Detected	Not performed	no	Acces performed	Not performed
CC7nqdTbj7O_2JP	2009	2009-2010	Female	27	0-40 years	Medical not cardiac	Asystole	Home	Unwitnessed	AED not used	CPR provided	00:07:16	6-9	No shock	no	Performed	Performed	Administred	14	Administred	3	Administred	150	Not administred	Not administred	Administred	Not administred	Not administred	Administred	Dead	Not admitted	Any ROSC	Detected	Not performed	no	Acces performed	Not performed
COvIKjlkt8e_2JP	2012	2011-2012	Female	1	0-40 years	Not documented	PEA	Public location	Bystander	AED not used	No CPR	00:03:35	2-6	No shock	no	Performed	Performed	Administred	2.4	Administred	0.2	Not administred		Not administred	Not administred	Not administred	Not administred	Not administred	Not administred	Dead	Admitted	No ROSC	Not detected	Performed	no	Acces not performed	Performed
DElKNNAfzxm_2JP	2011	2011-2012	Female	62	55-70 years	Trauma	PEA	Public location	Unwitnessed	AED not used	CPR provided	00:11:18	9-12	No shock	no	Performed	Performed	Administred	6	Not administred		Not administred		Not administred	Not administred	Not administred	Not administred	Not administred	Not administred	Dead	Admitted	Any ROSC	Contextual KW	Performed	no	Acces performed	Not performed
C]CZEQNKLYG_2JP	2011	2011-2012	Male	49	40-55 years	Not documented	Asystole	Home	Bystander	AED not used	No CPR	.		No shock	no	Performed	Performed	Administred	2	Not administred		Administred	300	Administred	Not administred	Not administred	Not administred	Not administred	Not administred	Discharge alive	Admitted	Any ROSC	Not detected	Performed	no	Acces performed	Not performed
BmNh5[m6O2e_2JP	2011	2011-2012	Male	73	70-85 years	Not documented	Asystole	Home	Unwitnessed	AED not used	No CPR	00:08:17	6-9	No shock	no	Performed	Performed	Administred	8	Not administred		Not administred		Not administred	Not administred	Not administred	Not administred	Not administred	Not administred	Dead	Not admitted	No ROSC	Detected	Not performed	no	Acces performed	Not performed
FB5T9ddoS2e_2JP	2012	2011-2012	Female	75	70-85 years	Cardiac	TV/FV	Public location	Bystander	AED not used	CPR provided	00:12:03	>12	No shock	yes	Performed	Performed	Administred	2.42	Not administred		Not administred		Administred	Administred	Not administred	Not administred	Not administred	Not administred	Discharge alive	Admitted	Any ROSC	Not detected	Not performed	no	Acces performed	Not performed
FlARw35BplG_2JP	2009	2009-2010	Female	79	70-85 years	Not documented	PEA	Public location	Bystander	AED not used	No CPR	.		No shock	no	Not performed	Performed	Administred	13	Not administred		Not administred		Not administred	Not administred	Administred	Not administred	Not administred	Not administred	Dead	Not admitted	No ROSC	Detected	Not performed	no	Acces performed	Not performed
FBe]98C7SZ0_2JP	2012	2011-2012	Female	79	70-85 years	Medical not cardiac	PEA	Home	Bystander	AED not used	CPR provided	00:07:10	6-9	Shock provided	no	Performed	Performed	Administred	8.42	Not administred		Not administred		Administred	Administred	Not administred	Not administred	Not administred	Not administred	Dead	Admitted	Any ROSC	Not detected	Performed	yes	Acces performed	Not performed
AtCVh3JCV1W_2JP	2012	2011-2012	Male	74	70-85 years	Not documented	Asystole	Home	Unwitnessed	AED not used	No CPR	00:12:39	>12	No shock	no	Not performed	Performed	Administred	1	Not administred		Not administred		Not administred	Not administred	Not administred	Not administred	Not administred	Not administred	Dead	Not admitted	No ROSC	Not detected	Not performed	no	Acces performed	Not performed
DyGLa[6wBKO_2JP	2010	2009-2010	Male	75	70-85 years	Not documented	Asystole	Home	Bystander	AED not used	No CPR	00:08:28	6-9	No shock	no	Performed	Performed	Administred	14	Administred	3	Administred	450	Administred	Administred	Administred	Administred	Not administred	Not administred	Dead	Not admitted	No ROSC	Detected	Not performed	no	Acces performed	Not performed
H5DLl5aomsO_2JP	2011	2011-2012	Male	32	0-40 years	Not documented	TV/FV	Public location	Bystander	AED not used	No CPR	00:06:16	6-9	Shock provided	no	Performed	Performed	Administred	0.3	Not administred		Not administred		Not administred	Not administred	Not administred	Not administred	Not administred	Not administred	Discharge alive	Admitted	Any ROSC	Not detected	Not performed	no	Acces performed	Not performed
Aif4fG]IdaO_2JP	2009	2009-2010	Female	63	55-70 years	Not documented	Asystole	Home	Unwitnessed	AED not used	No CPR	00:12:17	>12	Shock provided	no	Performed	Performed	Administred	2.35	Not administred		Administred	150	Not administred	Not administred	Not administred	Not administred	Not administred	Administred	Dead	Admitted	Any ROSC	Not detected	Not performed	no	Acces performed	Not performed
AHSZqKYmO30_2JP	2011	2011-2012	Female	41	40-55 years	Medical not cardiac	Asystole	Home	Bystander	AED not used	No CPR	00:14:01	>12	No shock	no	Performed	Performed	Administred	11.42	Administred	1	Not administred		Not administred	Not administred	Not administred	Not administred	Not administred	Not administred	Dead	Admitted	Any ROSC	Not detected	Not performed	no	Acces performed	Not performed
8p4e1Kk[oL0_2JP	2009	2009-2010	Female	0	0-40 years	Medical not cardiac	Asystole	Home	Unwitnessed	AED not used	No CPR	00:07:13	6-9	No shock	no	Performed	Performed	Not administred		Not administred		Not administred		Not administred	Not administred	Not administred	Not administred	Not administred	Not administred	Dead	Admitted	No ROSC	Detected	Not performed	no	Acces not performed	Performed
FClrKG02zXm_2JP	2010	2009-2010	Male	60	55-70 years	Cardiac	Asystole	Public location	Bystander	AED not used	No CPR	00:06:52	6-9	No shock	yes	Performed	Performed	Administred	10	Administred	3	Administred	450	Administred	Administred	Administred	Not administred	Administred	Not administred	Dead	Admitted	Any ROSC	Not detected	Not performed	no	Acces performed	Not performed
9sFeU3kvX3O_2JP	2010	2009-2010	Female	75	70-85 years	Not documented	Asystole	Home	Bystander	AED not used	CPR provided	00:09:09	9-12	No shock	no	Performed	Performed	Administred	6.1	Administred	3	Not administred		Not administred	Not administred	Not administred	Not administred	Not administred	Not administred	Dead	Not admitted	No ROSC	Detected	Not performed	no	Acces performed	Not performed
DeqninEtnq8_2JP	2009	2009-2010	Male	64	55-70 years	Not documented	Asystole	Home	Unwitnessed	AED not used	No CPR	00:05:50	2-6	No shock	no	Performed	Performed	Administred	4	Administred	3	Not administred		Not administred	Not administred	Not administred	Not administred	Not administred	Not administred	Dead	Not admitted	No ROSC	Detected	Not performed	no	Acces performed	Not performed
E9b1TSe5d98_2JP	2010	2009-2010	Male	68	55-70 years	Cardiac	TV/FV	Public location	Bystander	AED not used	CPR provided	00:06:33	6-9	Shock provided	yes	Performed	Performed	Administred	8.2	Administred	3	Administred	300	Administred	Administred	Not administred	Not administred	Not administred	Not administred	Dead	Admitted	Any ROSC	Contextual KW	Not performed	no	Acces performed	Not performed
9w8ADmgGSQ8_2JP	2009	2009-2010	Male	84	70-85 years	Not documented	PEA	Public location	Bystander	AED not used	CPR provided	00:08:40	6-9	No shock	no	Performed	Performed	Administred	9	Administred	3	Not administred		Not administred	Not administred	Not administred	Not administred	Not administred	Not administred	Dead	Not admitted	No ROSC	Detected	Not performed	no	Acces performed	Not performed
C8ofgJrdFK0_2JP	2009	2009-2010	Female	56	55-70 years	Not documented	Asystole	Home	Unwitnessed	AED not used	No CPR	00:09:23	9-12	No shock	no	Performed	Performed	Administred	13	Administred	3	Not administred		Not administred	Not administred	Not administred	Not administred	Not administred	Not administred	Dead	Not admitted	No ROSC	Not detected	Performed	no	Acces not performed	Performed
8qBmPz5IYoG_2JP	2009	2009-2010	Male	92	85-101 years	Not documented	PEA	Public location	Bystander	AED not used	No CPR	00:08:36	6-9	No shock	no	Performed	Performed	Administred	10	Administred	3	Not administred		Not administred	Not administred	Administred	Not administred	Not administred	Not administred	Dead	Not admitted	No ROSC	Not detected	Not performed	no	Acces performed	Not performed
CcDiDYn1jnO_2JP	2010	2009-2010	Male	74	70-85 years	Not documented	Asystole	Home	Unwitnessed	AED not used	CPR provided	00:13:32	>12	No shock	no	Performed	Performed	Administred	6	Administred	3	Not administred		Not administred	Not administred	Not administred	Not administred	Not administred	Not administred	Dead	Not admitted	No ROSC	Detected	Performed	no	Acces performed	Not performed
Al[OeVj6HPO_2JP	2010	2009-2010	Female	73	70-85 years	Cardiac	Asystole	Home	Bystander	AED not used	CPR provided	00:13:48	>12	No shock	no	Performed	Performed	Administred	10	Administred	3	Administred	450	Not administred	Administred	Administred	Not administred	Not administred	Not administred	Dead	Admitted	Any ROSC	Not detected	Performed	no	Acces not performed	Performed
FBeyvpGm3rW_2JP	2012	2011-2012	Female	59	55-70 years	Not documented	Asystole	Home	Unwitnessed	AED not used	No CPR	00:07:52	6-9	No shock	no	Performed	Performed	Administred	1	Not administred		Not administred		Not administred	Not administred	Not administred	Not administred	Not administred	Not administred	Dead	Not admitted	No ROSC	Detected	Not performed	no	Acces performed	Not performed
GFNLrW8nui0_2JP	2012	2011-2012	Male	24	0-40 years	Trauma	PEA	Home	Unwitnessed	AED not used	No CPR	00:10:48	9-12	No shock	no	Performed	Performed	Administred	5	Not administred		Administred	300	Not administred	Not administred	Not administred	Not administred	Not administred	Not administred	Dead	Not admitted	No ROSC	Not detected	Performed	no	Acces performed	Not performed
DFIn[Vwa3N0_2JP	2011	2011-2012	Male	47	40-55 years	Not documented	Asystole	Home	Bystander	AED not used	No CPR	00:18:07	>12	No shock	no	Performed	Performed	Administred	4.1	Administred	3	Not administred		Administred	Administred	Administred	Administred	Not administred	Not administred	Dead	Admitted	Any ROSC	Not detected	Performed	no	Acces performed	Not performed
DeHSkt712yO_2JP	2010	2009-2010	Female	79	70-85 years	Cardiac	TV/FV	Public location	Bystander	AED not used	No CPR	00:04:44	2-6	Shock provided	no	Performed	Performed	Administred	0.42	Not administred		Administred	150	Administred	Administred	Not administred	Not administred	Not administred	Not administred	Dead	Admitted	Any ROSC	Not detected	Not performed	no	Acces performed	Not performed
DjHQB6mrmNu_2JP	2012	2011-2012	Male	85	70-85 years	Cardiac	TV/FV	Public location	Bystander	AED used	CPR provided	00:06:26	6-9	No shock	yes	Performed	Performed	Not administred		Not administred		Administred	150	Administred	Administred	Not administred	Not administred	Not administred	Not administred	Discharge alive	Admitted	Any ROSC	Contextual KW	Not performed	no	Acces performed	Not performed
H0DdGwwj0om_2JP	2011	2011-2012	Male	48	40-55 years	Medical not cardiac	PEA	Public location	Bystander	AED not used	CPR provided	00:09:31	9-12	No shock	no	Performed	Performed	Administred	2.42	Not administred		Not administred		Administred	Administred	Not administred	Not administred	Administred	Not administred	Dead	Admitted	Any ROSC	Not detected	Not performed	no	Acces performed	Not performed
CL0G5WNW[60_2JP	2009	2009-2010	Male	58	55-70 years	Medical not cardiac	Asystole	Public location	Bystander	AED not used	No CPR	00:08:34	6-9	No shock	no	Performed	Performed	Administred	8.84	Not administred		Administred	450	Not administred	Administred	Administred	Not administred	Not administred	Administred	Dead	Admitted	Any ROSC	Detected	Not performed	no	Acces performed	Not performed
BCrlRN5Sp[0_2JP	2009	2009-2010	Male	49	40-55 years	Medical not cardiac	Asystole	Home	Unwitnessed	AED not used	CPR provided	00:10:08	9-12	No shock	no	Performed	Performed	Administred	5	Administred	3	Not administred		Not administred	Not administred	Not administred	Not administred	Not administred	Not administred	Dead	Not admitted	No ROSC	Detected	Performed	no	Acces performed	Not performed
DkOLE27]PIW_2JP	2011	2011-2012	Male	51	40-55 years	Not documented	Asystole	Home	Unwitnessed	AED not used	No CPR	00:06:57	6-9	No shock	no	Performed	Performed	Administred	10	Administred	3	Not administred		Not administred	Not administred	Administred	Not administred	Not administred	Not administred	Dead	Not admitted	No ROSC	Detected	Not performed	no	Acces performed	Not performed
B[Fbepbe]KO_2JP	2009	2009-2010	Male	88	85-101 years	Not documented	Asystole	Home	Bystander	AED not used	No CPR	00:10:13	9-12	No shock	no	Performed	Performed	Administred	13	Not administred		Administred	450	Administred	Administred	Administred	Not administred	Not administred	Not administred	Dead	Not admitted	No ROSC	Detected	Not performed	no	Acces performed	Not performed
DDeNtRi8jIW_2JP	2012	2011-2012	Male	70	55-70 years	Cardiac	TV/FV	Home	Bystander	AED not used	CPR provided	00:06:25	6-9	No shock	yes	Performed	Performed	Administred	0.07	Not administred		Administred	300	Administred	Administred	Not administred	Not administred	Not administred	Not administred	Discharge alive	Admitted	Any ROSC	Detected	Not performed	yes	Acces performed	Not performed
FSsCr6WISFW_2JP	2011	2011-2012	Male	66	55-70 years	Not documented	PEA	Public location	Bystander	AED not used	CPR provided	00:03:34	2-6	No shock	no	Performed	Performed	Administred	17	Administred	3	Not administred		Administred	Administred	Administred	Not administred	Not administred	Not administred	Dead	Not admitted	Any ROSC	Detected	Not performed	no	Acces performed	Not performed
9lb8x1bfKhm_2JP	2009	2009-2010	Female	64	55-70 years	Not documented	Asystole	Home	Unwitnessed	AED not used	No CPR	00:09:19	9-12	No shock	no	Performed	Not performed	Administred	6.9	Administred	3	Not administred		Not administred	Not administred	Not administred	Not administred	Not administred	Not administred	Dead	Admitted	Any ROSC	Not detected	Not performed	no	Acces not performed	Not performed
H2RmbgkaPb8_2JP	2012	2011-2012	Male	64	55-70 years	Not documented	Asystole	Public location	Bystander	AED used	CPR provided	00:10:38	9-12	No shock	no	Performed	Performed	Administred	7.42	Administred	1	Administred	300	Administred	Administred	Not administred	Not administred	Administred	Not administred	Dead	Admitted	Any ROSC	Detected	Not performed	no	Acces performed	Not performed
EvKJsiYnpDO_2JP	2009	2009-2010	Male	49	40-55 years	Cardiac	TV/FV	Public location	Bystander	AED used	CPR provided	00:09:40	9-12	No shock	yes	Not performed	Performed	Not administred		Not administred		Administred	300	Administred	Administred	Not administred	Not administred	Administred	Not administred	Discharge alive	Admitted	Any ROSC	Detected	Not performed	no	Acces performed	Not performed
DBQHleddBFu_2JP	2012	2011-2012	Male	76	70-85 years	Not documented	Asystole	Home	Unwitnessed	AED not used	No CPR	00:09:55	9-12	No shock	no	Performed	Not performed	Not administred		Not administred		Not administred		Not administred	Not administred	Not administred	Not administred	Not administred	Not administred	Dead	Not admitted	No ROSC	Detected	Not performed	no	Acces not performed	Not performed
DElGr67THwu_2JP	2011	2011-2012	Male	52	40-55 years	Cardiac	TV/FV	Home	Bystander	AED not used	No CPR	00:13:05	>12	No shock	yes	Performed	Performed	Administred	2	Not administred		Administred	600	Administred	Administred	Not administred	Not administred	Administred	Not administred	Discharge alive	Admitted	Any ROSC	Not detected	Not performed	no	Acces performed	Not performed
ECMg]J6ecku_2JP	2010	2009-2010	Male	60	55-70 years	Not documented	Asystole	Public location	Unwitnessed	AED not used	No CPR	00:05:25	2-6	No shock	no	Performed	Performed	Administred	8	Administred	3	Not administred		Not administred	Not administred	Not administred	Not administred	Not administred	Not administred	Dead	Not admitted	No ROSC	Detected	Not performed	no	Acces not performed	Performed
9dpjWGXatLW_2JP	2009	2009-2010	Male	56	55-70 years	Not documented	Asystole	Home	Bystander	AED not used	No CPR	00:08:40	6-9	No shock	no	Performed	Performed	Administred	7	Administred	2	Not administred		Not administred	Not administred	Not administred	Not administred	Not administred	Not administred	Dead	Not admitted	No ROSC	Not detected	Performed	no	Acces performed	Not performed
GWaiSIf[[8G_2JP	2012	2011-2012	Male	83	70-85 years	Not documented	Asystole	Public location	Bystander	AED not used	CPR provided	00:04:00	2-6	No shock	no	Performed	Performed	Administred	10	Administred	1	Not administred		Not administred	Not administred	Not administred	Not administred	Not administred	Not administred	Dead	Admitted	Any ROSC	Contextual KW	Performed	yes	Acces performed	Not performed
9r8acfMRgPm_2JP	2010	2009-2010	Male	57	55-70 years	Not documented		Home		AED not used	No CPR	00:08:48	6-9	No shock	no	Not performed	Not performed	Not administred		Not administred		Not administred		Not administred	Not administred	Not administred	Not administred	Not administred	Not administred	Dead	Not admitted	No ROSC	Detected	Not performed	no	Acces not performed	Not performed
8xPmMiNmK7m_2JP	2010	2009-2010	Male	82	70-85 years	Cardiac	PEA	Public location	Bystander	AED not used	CPR provided	00:06:38	6-9	No shock	no	Not performed	Performed	Administred	1	Not administred		Not administred		Administred	Administred	Not administred	Not administred	Not administred	Not administred	Dead	Admitted	Any ROSC	Not detected	Not performed	no	Acces performed	Not performed
Cl63R439368_2JP	2009	2009-2010	Female	56	55-70 years	Not documented	PEA	Home	Unwitnessed	AED not used	No CPR	00:09:09	9-12	No shock	no	Performed	Performed	Administred	8	Administred	3	Not administred		Not administred	Not administred	Administred	Not administred	Not administred	Not administred	Dead	Not admitted	No ROSC	Detected	Performed	no	Acces performed	Not performed
DOkefLApo90_2JP	2010	2009-2010	Female	84	70-85 years	Cardiac	Asystole	Public location	Bystander	AED not used	No CPR	00:08:13	6-9	No shock	no	Performed	Performed	Administred	5.2	Administred	3	Not administred		Administred	Administred	Not administred	Not administred	Not administred	Not administred	Dead	Admitted	Any ROSC	Not detected	Not performed	no	Acces performed	Not performed
DKIiF6QD5Zu_2JP	2012	2011-2012	Male	83	70-85 years	Not documented	TV/FV	Home	Bystander	AED not used	No CPR	00:08:37	6-9	Shock provided	no	Performed	Performed	Administred	9	Not administred		Administred	450	Not administred	Not administred	Not administred	Not administred	Not administred	Not administred	Dead	Not admitted	No ROSC	Not detected	Performed	yes	Acces performed	Not performed
AHShNBI[[EG_2JP	2012	2011-2012	Male	40	0-40 years	Not documented	Asystole	Public location	Unwitnessed	AED not used	No CPR	00:06:57	6-9	Shock provided	no	Performed	Performed	Administred	6	Not administred		Administred	450	Administred	Administred	Administred	Not administred	Not administred	Not administred	Discharge alive	Admitted	No ROSC	Not detected	Not performed	yes	Acces performed	Not performed
B8PjX89eKhu_2JP	2011	2011-2012	Female	73	70-85 years	Trauma	PEA	Public location	Bystander	AED not used	CPR provided	00:05:31	2-6	No shock	no	Performed	Performed	Not administred		Not administred		Not administred		Not administred	Not administred	Not administred	Not administred	Not administred	Not administred	Discharge alive	Admitted	Any ROSC	Contextual KW	Not performed	no	Acces performed	Not performed
BZ2v6ZVdtR8_2JP	2010	2009-2010	Female	79	70-85 years	Not documented	PEA	Home	Unwitnessed	AED not used	No CPR	00:09:22	9-12	No shock	no	Performed	Performed	Administred	6	Administred	3	Administred	300	Not administred	Not administred	Administred	Not administred	Administred	Not administred	Dead	Not admitted	No ROSC	Detected	Not performed	no	Acces performed	Not performed
DpNvh2ppIge_2JP	2010	2009-2010	Male	68	55-70 years	Not documented	Asystole	Home	Unwitnessed	AED not used	No CPR	00:06:05	6-9	No shock	no	Performed	Performed	Administred	3	Administred	3	Not administred		Not administred	Not administred	Not administred	Not administred	Not administred	Not administred	Dead	Not admitted	No ROSC	Not detected	Not performed	no	Acces performed	Not performed
EEao[a0ckOO_2JP	2010	2009-2010	Male	48	40-55 years	Not documented	Asystole	Public location	Bystander	AED not used	CPR provided	00:09:58	9-12	No shock	no	Performed	Performed	Administred	16	Administred	3	Administred	450	Not administred	Not administred	Not administred	Not administred	Administred	Not administred	Dead	Not admitted	No ROSC	Contextual KW	Not performed	no	Acces performed	Not performed
F3tXx[oUceu_2JP	2011	2011-2012	Female	63	55-70 years	Medical not cardiac	PEA	Home	Bystander	AED not used	No CPR	00:07:37	6-9	No shock	no	Performed	Performed	Administred	10	Administred	0.5	Administred	450	Not administred	Not administred	Not administred	Administred	Not administred	Administred	Dead	Not admitted	No ROSC	Not detected	Performed	no	Acces performed	Not performed
EAiDGvBR12m_2JP	2011	2011-2012	Male	20	0-40 years	Not documented	Asystole	Home	Unwitnessed	AED not used	No CPR	00:05:31	2-6	No shock	no	Performed	Performed	Administred	16	Administred	1	Not administred		Administred	Not administred	Administred	Not administred	Not administred	Not administred	Dead	Not admitted	No ROSC	Not detected	Not performed	no	Acces not performed	Performed
ESSt5h27MVm_2JP	2009	2009-2010	Male	45	40-55 years	Not documented	Asystole	Home	Bystander	AED not used	No CPR	00:04:58	2-6	No shock	no	Performed	Performed	Administred	4	Administred	3	Not administred		Not administred	Administred	Not administred	Not administred	Not administred	Not administred	Dead	Not admitted	No ROSC	Not detected	Not performed	no	Acces performed	Not performed
EZ7OhUBMbqG_2JP	2011	2011-2012	Female	89	85-101 years	Trauma	Asystole	Public location	Bystander	AED not used	CPR provided	00:09:21	9-12	No shock	no	Performed	Performed	Administred	2	Not administred		Not administred		Not administred	Not administred	Not administred	Not administred	Not administred	Not administred	Dead	Not admitted	No ROSC	Contextual KW	Not performed	no	Acces not performed	Performed
DS45d9MEy[0_2JP	2012	2011-2012	Female	83	70-85 years	Not documented	TV/FV	Home	Bystander	AED not used	No CPR	00:12:15	>12	Shock provided	no	Performed	Performed	Administred	1	Not administred		Not administred		Administred	Administred	Not administred	Not administred	Administred	Not administred	Dead	Admitted	Any ROSC	Detected	Not performed	yes	Acces performed	Not performed
Cg6ZJ[23pdu_2JP	2012	2011-2012	Female	84	70-85 years	Not documented	TV/FV	Public location	Unwitnessed	AED used	CPR provided	00:05:53	2-6	No shock	no	Not performed	Performed	Administred	4	Not administred		Not administred		Not administred	Not administred	Not administred	Not administred	Not administred	Not administred	Dead	Not admitted	No ROSC	Detected	Performed	no	Acces performed	Not performed
DJl7iBO0q6m_2JP	2012	2011-2012	Male	78	70-85 years	Not documented	Asystole	Public location	Bystander	AED not used	CPR provided	00:11:40	9-12	No shock	no	Performed	Performed	Administred	8.84	Not administred		Administred	450	Administred	Administred	Not administred	Not administred	Not administred	Not administred	Dead	Admitted	Any ROSC	Detected	Performed	no	Acces performed	Not performed
BsUcWYlgFK8_2JP	2012	2011-2012	Female	65	55-70 years	Not documented	Asystole	Home	Unwitnessed	AED not used	No CPR	00:07:57	6-9	No shock	no	Performed	Performed	Administred	5	Not administred		Not administred		Not administred	Not administred	Not administred	Not administred	Not administred	Not administred	Dead	Not admitted	No ROSC	Detected	Performed	yes	Acces performed	Not performed
FWBEcsHqISu_2JP	2010	2009-2010	Female	90	85-101 years	Not documented	Asystole	Home	Unwitnessed	AED not used	No CPR	00:05:33	2-6	No shock	no	Performed	Performed	Administred	4	Administred	2	Not administred		Not administred	Not administred	Not administred	Not administred	Not administred	Administred	Dead	Not admitted	No ROSC	Detected	Not performed	no	Acces performed	Not performed
FgAyk6Ezr8O_2JP	2012	2011-2012	Female	77	70-85 years	Not documented	Asystole	Public location	Bystander	AED not used	CPR provided	00:06:58	6-9	No shock	no	Performed	Performed	Administred	4	Not administred		Administred	300	Administred	Administred	Not administred	Not administred	Not administred	Not administred	Dead	Not admitted	No ROSC	Detected	Performed	no	Acces performed	Not performed
9zTb8ssmpcW_2JP	2011	2011-2012	Male	73	70-85 years	Not documented	Asystole	Public location	Bystander	AED not used	No CPR	00:05:58	2-6	No shock	no	Performed	Performed	Administred	3	Administred	1	Not administred		Not administred	Not administred	Not administred	Not administred	Not administred	Not administred	Dead	Not admitted	No ROSC	Contextual KW	Performed	no	Acces performed	Performed
F4QxslkeG8G_2JP	2010	2009-2010	Male	53	40-55 years	Not documented	PEA	Public location	Bystander	AED not used	No CPR	00:05:48	2-6	No shock	no	Performed	Performed	Administred	15	Administred	3	Not administred		Not administred	Administred	Not administred	Not administred	Not administred	Not administred	Dead	Not admitted	No ROSC	Not detected	Not performed	no	Acces performed	Not performed
DtqMARlBj20_2JP	2012	2011-2012	Male	64	55-70 years	Not documented	Asystole	Home	Bystander	AED not used	CPR provided	00:09:33	9-12	No shock	no	Performed	Performed	Administred	4	Administred	2	Not administred		Not administred	Not administred	Not administred	Not administred	Not administred	Not administred	Dead	Not admitted	No ROSC	Not detected	Not performed	no	Acces performed	Not performed
AbRXjfXZJhe_2JP	2011	2011-2012	Male	50	40-55 years	Not documented	Asystole	Home	Unwitnessed	AED not used	No CPR	00:08:14	6-9	No shock	no	Performed	Not performed	Administred	5	Not administred		Not administred		Not administred	Not administred	Not administred	Not administred	Not administred	Not administred	Dead	Not admitted	No ROSC	Detected	Not performed	no	Acces not performed	Not performed
AD05YczYZnO_2JP	2009	2009-2010	Female	85	70-85 years	Not documented	Asystole	Home	Bystander	AED not used	No CPR	.		No shock	no	Performed	Performed	Administred	2	Administred	1	Not administred		Not administred	Not administred	Not administred	Not administred	Not administred	Not administred	Dead	Not admitted	No ROSC	Not detected	Not performed	no	Acces performed	Not performed
9xouKrBWg20_2JP	2010	2009-2010	Male	71	70-85 years	Medical not cardiac	PEA	Public location	Bystander	AED not used	CPR provided	00:06:19	6-9	No shock	no	Performed	Performed	Administred	15	Administred	3	Not administred		Not administred	Not administred	Not administred	Not administred	Not administred	Not administred	Dead	Not admitted	No ROSC	Detected	Performed	no	Acces performed	Not performed
DHWyrOJ6KAe_2JP	2011	2011-2012	Male	94	85-101 years	Not documented	PEA	Public location	Bystander	AED not used	No CPR	00:05:55	2-6	No shock	no	Performed	Performed	Administred	2	Not administred		Not administred		Not administred	Not administred	Not administred	Not administred	Not administred	Not administred	Dead	Not admitted	No ROSC	Not detected	Performed	no	Acces performed	Not performed
FG4xPLmupCu_2JP	2010	2009-2010	Female	76	70-85 years	Not documented	Asystole	Home	Unwitnessed	AED not used	No CPR	00:18:37	>12	Shock provided	no	Performed	Performed	Administred	10	Administred	3	Not administred		Not administred	Not administred	Administred	Administred	Not administred	Not administred	Dead	Not admitted	No ROSC	Not detected	Not performed	no	Acces performed	Not performed
FIssRSKm15G_2JP	2012	2011-2012	Male	86	85-101 years	Not documented	TV/FV	Public location	Bystander	AED not used	CPR provided	00:06:15	6-9	No shock	no	Performed	Performed	Administred	4	Not administred		Administred	450	Administred	Administred	Not administred	Not administred	Not administred	Not administred	Discharge alive	Admitted	Any ROSC	Detected	Not performed	yes	Acces performed	Not performed
C4Md1brdPIO_2JP	2011	2011-2012	Male	85	70-85 years	Cardiac	TV/FV	Home	Unwitnessed	AED not used	No CPR	00:06:19	6-9	No shock	yes	Performed	Performed	Administred	10	Not administred		Administred	450	Not administred	Not administred	Administred	Not administred	Not administred	Not administred	Dead	Admitted	Any ROSC	Detected	Performed	no	Acces performed	Not performed
9tw3iv0rVhO_2JP	2009	2009-2010	Male	42	40-55 years	Not documented	TV/FV	Public location	Bystander	AED not used	CPR provided	00:10:41	9-12	No shock	no	Not performed	Performed	Administred	3	Not administred		Administred	300	Administred	Not administred	Not administred	Not administred	Not administred	Not administred	Discharge alive	Admitted	Any ROSC	Contextual KW	Not performed	no	Acces not performed	Performed
EKhhuAajz6O_2JP	2011	2011-2012	Male	45	40-55 years	Cardiac	TV/FV	Home	Bystander	AED not used	CPR provided	00:12:20	>12	No shock	yes	Performed	Performed	Administred	20.5	Administred	3	Administred	300	Administred	Administred	Administred	Not administred	Not administred	Not administred	Dead	Admitted	No ROSC	Not detected	Performed	no	Acces performed	Not performed
CjRk6ofiphu_2JP	2012	2011-2012	Male	86	85-101 years	Not documented	Asystole	Home	Bystander	AED not used	No CPR	00:09:39	9-12	No shock	no	Performed	Performed	Administred	1	Not administred		Not administred		Not administred	Not administred	Not administred	Not administred	Not administred	Not administred	Dead	Not admitted	No ROSC	Not detected	Not performed	no	Acces performed	Not performed
9npSObmgQ8u_2JP	2011	2011-2012	Male	82	70-85 years	Not documented	TV/FV	Public location	Unwitnessed	AED not used	No CPR	00:08:40	6-9	Shock provided	no	Performed	Performed	Administred	4	Not administred		Not administred		Not administred	Not administred	Not administred	Not administred	Not administred	Not administred	Dead	Not admitted	No ROSC	Detected	Not performed	no	Acces performed	Not performed
9POC3i7TZX0_2JP	2010	2009-2010	Male	71	70-85 years	Not documented	Asystole	Home	Bystander	AED not used	No CPR	00:10:16	9-12	No shock	no	Performed	Performed	Administred	5.42	Administred	4	Not administred		Not administred	Not administred	Not administred	Not administred	Not administred	Not administred	Dead	Admitted	Any ROSC	Not detected	Not performed	no	Acces performed	Not performed
FMlVnlAaf98_2JP	2012	2011-2012	Male	66	55-70 years	Not documented	PEA	Public location	Bystander	AED used	CPR provided	00:05:12	2-6	No shock	no	Not performed	Performed	Administred	3	Not administred		Not administred		Not administred	Not administred	Not administred	Not administred	Not administred	Not administred	Dead	Not admitted	No ROSC	Detected	Not performed	no	Acces performed	Not performed
EP7y4VjxuSW_2JP	2011	2011-2012	Female	56	55-70 years	Medical not cardiac	PEA	Home	Unwitnessed	AED not used	No CPR	00:10:28	9-12	No shock	no	Not performed	Performed	Administred	0.1	Not administred		Not administred		Not administred	Not administred	Not administred	Not administred	Not administred	Administred	Dead	Admitted	Any ROSC	Not detected	Performed	no	Acces performed	Not performed
Gh7bCBDg8X0_2JP	2011	2011-2012	Male	67	55-70 years	Not documented	PEA	Public location	Bystander	AED not used	No CPR	00:05:58	2-6	No shock	no	Performed	Performed	Administred	3.42	Not administred		Not administred		Administred	Administred	Not administred	Not administred	Not administred	Not administred	Dead	Admitted	Any ROSC	Not detected	Not performed	no	Acces performed	Not performed
BNybl[VmbOm_2JP	2012	2011-2012	Male	32	0-40 years	Trauma	Asystole	Public location	Bystander	AED not used	No CPR	00:12:43	>12	No shock	no	Performed	Performed	Administred	8	Not administred		Not administred		Not administred	Not administred	Not administred	Not administred	Not administred	Not administred	Dead	Admitted	No ROSC	Contextual KW	Not performed	yes	Acces performed	Performed
BKd2QseQTkm_2JP	2009	2009-2010	Male	71	70-85 years	Medical not cardiac	Asystole	Public location	Bystander	AED not used	No CPR	00:11:28	9-12	No shock	no	Not performed	Performed	Administred	7	Administred	1	Not administred		Not administred	Not administred	Not administred	Not administred	Not administred	Not administred	Dead	Not admitted	No ROSC	Contextual KW	Not performed	no	Acces performed	Not performed
DOBPQcalFMe_2JP	2012	2011-2012	Male	77	70-85 years	Cardiac	TV/FV	Home	Bystander	AED not used	No CPR	00:05:21	2-6	Shock provided	yes	Performed	Performed	Administred	3.42	Not administred		Administred	150	Administred	Administred	Not administred	Not administred	Administred	Not administred	Dead	Admitted	Any ROSC	Not detected	Not performed	yes	Acces performed	Not performed
BLkXahNJzsm_2JP	2012	2011-2012	Female	92	85-101 years	Not documented	Asystole	Home	Unwitnessed	AED not used	CPR provided	00:04:45	2-6	No shock	no	Not performed	Not performed	Not administred		Not administred		Not administred		Not administred	Not administred	Not administred	Not administred	Not administred	Not administred	Dead	Not admitted	No ROSC	Detected	Not performed	no	Acces not performed	Not performed
EYZtGU7eLM8_2JP	2011	2011-2012	Male	68	55-70 years	Not documented	PEA	Public location	Bystander	AED not used	CPR provided	00:07:16	6-9	No shock	no	Performed	Performed	Administred	10	Administred	1	Not administred		Administred	Administred	Not administred	Not administred	Not administred	Not administred	Dead	Not admitted	No ROSC	Detected	Performed	no	Acces performed	Not performed
FEQhFmAPj60_2JP	2012	2011-2012	Male	75	70-85 years	Not documented	Asystole	Public location	Bystander	AED not used	CPR provided	00:07:30	6-9	No shock	no	Performed	Performed	Administred	2	Not administred		Not administred		Administred	Not administred	Not administred	Not administred	Not administred	Not administred	Dead	Admitted	Any ROSC	Detected	Not performed	yes	Acces performed	Not performed
EBo]8jFdh3G_2JP	2009	2009-2010	Male	34	0-40 years	Trauma	PEA	Public location	Bystander	AED not used	No CPR	00:07:57	6-9	No shock	no	Performed	Performed	Administred	3	Administred	2	Not administred		Not administred	Not administred	Not administred	Not administred	Not administred	Not administred	Dead	Not admitted	No ROSC	Contextual KW	Not performed	no	Acces performed	Not performed
Der4oy2dBrW_2JP	2011	2011-2012	Female	86	85-101 years	Not documented	Asystole	Home	Bystander	AED not used	CPR provided	00:09:04	9-12	No shock	no	Not performed	Not performed	Not administred		Not administred		Not administred		Not administred	Not administred	Not administred	Not administred	Not administred	Not administred	Dead	Not admitted	No ROSC	Detected	Not performed	no	Acces not performed	Not performed
CyQl[LzQnRG_2JP	2010	2009-2010	Male	69	55-70 years	Not documented	PEA	Public location	Bystander	AED not used	CPR provided	00:08:01	6-9	No shock	no	Performed	Performed	Administred	20	Administred	3	Administred	300	Administred	Administred	Administred	Not administred	Not administred	Not administred	Dead	Admitted	Any ROSC	Not detected	Performed	no	Acces performed	Not performed
Cb6lxVLwpa0_2JP	2011	2011-2012	Male	47	40-55 years	Not documented	Asystole	Public location	Bystander	AED used	CPR provided	00:11:31	9-12	No shock	no	Performed	Performed	Administred	6	Not administred		Not administred		Not administred	Not administred	Not administred	Not administred	Not administred	Not administred	Dead	Not admitted	No ROSC	Not detected	Not performed	no	Acces performed	Not performed
HLJlInUIQYO_2JP	2012	2011-2012	Female	76	70-85 years	Not documented	Asystole	Home	Bystander	AED not used	No CPR	00:10:46	9-12	No shock	no	Performed	Performed	Administred	8	Not administred		Not administred		Not administred	Not administred	Not administred	Not administred	Not administred	Not administred	Dead	Not admitted	No ROSC	Detected	Not performed	no	Acces performed	Not performed
GPw1TaKuBnm_2JP	2009	2009-2010	Male	83	70-85 years	Not documented	PEA	Home	Bystander	AED not used	No CPR	00:08:29	6-9	No shock	no	Performed	Not performed	Administred	1	Not administred		Not administred		Not administred	Not administred	Not administred	Not administred	Not administred	Not administred	Dead	Not admitted	No ROSC	Not detected	Not performed	no	Acces not performed	Not performed
EHw2B2qmgMO_2JP	2011	2011-2012	Male	78	70-85 years	Not documented	Asystole	Public location	Unwitnessed	AED not used	No CPR	00:09:15	9-12	No shock	no	Not performed	Performed	Administred	3	Not administred		Not administred		Not administred	Not administred	Not administred	Not administred	Not administred	Not administred	Dead	Not admitted	No ROSC	Detected	Not performed	no	Acces performed	Not performed
E[ta7wJixMm_2JP	2009	2009-2010	Male	86	85-101 years	Not documented	Asystole	Public location	Unwitnessed	AED not used	No CPR	00:06:58	6-9	No shock	no	Performed	Performed	Administred	7	Administred	3	Not administred		Not administred	Not administred	Not administred	Not administred	Not administred	Not administred	Dead	Not admitted	No ROSC	Detected	Not performed	no	Acces not performed	Performed
EquKORSJ7ke_2JP	2011	2011-2012	Female	73	70-85 years	Not documented	PEA	Public location	Bystander	AED not used	No CPR	00:07:02	6-9	No shock	no	Performed	Performed	Administred	8	Not administred		Administred	300	Not administred	Not administred	Not administred	Not administred	Administred	Not administred	Dead	Not admitted	No ROSC	Not detected	Not performed	no	Acces performed	Not performed
AY6RUbHRc48_2JP	2012	2011-2012	Male	78	70-85 years	Medical not cardiac	Asystole	Home	Bystander	AED not used	No CPR	00:08:56	6-9	No shock	no	Performed	Performed	Administred	7	Not administred		Not administred		Not administred	Not administred	Not administred	Not administred	Not administred	Not administred	Dead	Not admitted	No ROSC	Detected	Not performed	yes	Acces performed	Not performed
EU7RT6yrtJe_2JP	2009	2009-2010	Male	69	55-70 years	Medical not cardiac	PEA	Home	Bystander	AED not used	No CPR	00:12:15	>12	No shock	no	Not performed	Performed	Administred	8.8	Administred	3	Not administred		Not administred	Not administred	Administred	Not administred	Not administred	Not administred	Dead	Admitted	Any ROSC	Not detected	Not performed	no	Acces performed	Not performed
EeggscScDoW_2JP	2011	2011-2012	Female	89	85-101 years	Trauma	Asystole	Home	Unwitnessed	AED not used	No CPR	00:11:33	9-12	No shock	no	Performed	Performed	Not administred	0	Not administred		Not administred		Not administred	Not administred	Not administred	Not administred	Not administred	Not administred	Dead	Not admitted	No ROSC	Contextual KW	Not performed	no	Acces performed	Not performed
C6amlXM3qSO_2JP	2011	2011-2012	Female	79	70-85 years	Not documented	Asystole	Public location	Unwitnessed	AED not used	No CPR	00:09:02	9-12	No shock	no	Performed	Performed	Administred	2	Not administred		Not administred		Administred	Not administred	Not administred	Not administred	Not administred	Not administred	Dead	Admitted	Any ROSC	Not detected	Not performed	no	Acces performed	Not performed
9dGTMTHozsu_2JP	2011	2011-2012	Female	77	70-85 years	Not documented	Asystole	Home	Bystander	AED not used	CPR provided	00:11:15	9-12	No shock	no	Performed	Performed	Administred	4	Not administred		Not administred		Not administred	Not administred	Not administred	Not administred	Not administred	Not administred	Dead	Not admitted	No ROSC	Detected	Performed	no	Acces not performed	Performed
BA44L4EGKLe_2JP	2009	2009-2010	Male	46	40-55 years	Cardiac	Asystole	Home	Bystander	AED not used	CPR provided	00:09:27	9-12	No shock	no	Performed	Performed	Administred	8	Administred	3	Administred	450	Administred	Administred	Not administred	Not administred	Not administred	Not administred	Dead	Not admitted	No ROSC	Not detected	Not performed	no	Acces performed	Not performed
DYkOpQX9Xf8_2JP	2012	2011-2012	Male	71	70-85 years	Not documented	Asystole	Public location	Unwitnessed	AED not used	No CPR	00:07:11	6-9	No shock	no	Performed	Performed	Not administred		Not administred		Not administred		Not administred	Not administred	Not administred	Not administred	Not administred	Not administred	Dead	Not admitted	No ROSC	Not detected	Not performed	no	Acces not performed	Performed
CH7ds[w48Iu_2JP	2010	2009-2010	Male	33	0-40 years	Not documented	Asystole	Public location	Unwitnessed	AED not used	No CPR	00:05:26	2-6	No shock	no	Performed	Performed	Not administred		Not administred		Not administred		Not administred	Not administred	Not administred	Not administred	Not administred	Not administred	Discharge alive	Admitted	Any ROSC	Not detected	Not performed	no	Acces performed	Not performed
9l1pnvSefoW_2JP	2011	2011-2012	Male	65	55-70 years	Not documented	Asystole	Public location	Unwitnessed	AED not used	No CPR	00:05:18	2-6	No shock	no	Performed	Performed	Administred	4	Not administred		Not administred		Not administred	Not administred	Not administred	Not administred	Not administred	Not administred	Dead	Not admitted	No ROSC	Not detected	Not performed	no	Acces performed	Not performed
8[kn]i3XMhO_2JP	2009	2009-2010	Male	55	40-55 years	Medical not cardiac	PEA	Public location	Unwitnessed	AED used	CPR provided	00:07:10	6-9	No shock	no	Performed	Performed	Administred	10.18	Administred	1	Administred	600	Not administred	Not administred	Administred	Not administred	Not administred	Not administred	Dead	Admitted	Any ROSC	Not detected	Not performed	no	Acces performed	Not performed
GPw6x7YeG4O_2JP	2010	2009-2010	Male	77	70-85 years	Not documented	Asystole	Home	Unwitnessed	AED not used	No CPR	00:09:38	9-12	No shock	no	Performed	Performed	Administred	2	Administred	3	Not administred		Not administred	Not administred	Not administred	Not administred	Not administred	Not administred	Dead	Not admitted	No ROSC	Detected	Not performed	no	Acces performed	Not performed
C4vyXVyltTO_2JP	2009	2009-2010	Male	42	40-55 years	Cardiac	TV/FV	Public location	Bystander	AED not used	No CPR	00:02:49	2-6	No shock	yes	Performed	Performed	Not administred		Not administred		Administred	150	Administred	Administred	Not administred	Not administred	Not administred	Not administred	Discharge alive	Admitted	Any ROSC	Detected	Not performed	no	Acces performed	Not performed
DdjmTwtG1l0_2JP	2009	2009-2010	Male	49	40-55 years	Not documented	PEA	Home	Bystander	AED not used	CPR provided	00:05:37	2-6	No shock	no	Performed	Performed	Administred	8	Administred	3	Not administred		Administred	Administred	Administred	Not administred	Not administred	Not administred	Dead	Not admitted	No ROSC	Not detected	Not performed	no	Acces performed	Not performed
E9b0D6R07Ie_2JP	2010	2009-2010	Male	43	40-55 years	Medical not cardiac	PEA	Home	Unwitnessed	AED not used	No CPR	00:07:12	6-9	No shock	no	Performed	Not performed	Administred	10	Administred	3	Not administred		Administred	Not administred	Administred	Not administred	Not administred	Not administred	Dead	Not admitted	No ROSC	Detected	Not performed	no	Acces not performed	Not performed
D0sxVTWa2h0_2JP	2010	2009-2010	Male	67	55-70 years	Not documented	Asystole	Home	Unwitnessed	AED not used	No CPR	00:14:21	>12	No shock	no	Performed	Performed	Administred	7	Administred	3	Not administred		Not administred	Not administred	Not administred	Not administred	Not administred	Not administred	Dead	Not admitted	No ROSC	Not detected	Not performed	no	Acces performed	Not performed
DDd]B8zZovW_2JP	2009	2009-2010	Female	6	0-40 years	Trauma	Asystole	Public location	Bystander	AED not used	CPR provided	00:10:30	9-12	No shock	no	Performed	Performed	Administred	0.4	Not administred		Not administred		Not administred	Not administred	Not administred	Not administred	Not administred	Not administred	Dead	Admitted	No ROSC	Contextual KW	Not performed	no	Acces performed	Not performed
GHbBtj]b]QW_2JP	2010	2009-2010	Female	33	0-40 years	Not documented	PEA	Home	Bystander	AED not used	No CPR	00:07:06	6-9	No shock	no	Not performed	Performed	Administred	11.5	Administred	0.5	Administred	300	Administred	Administred	Administred	Not administred	Not administred	Not administred	Dead	Admitted	Any ROSC	Not detected	Not performed	no	Acces performed	Not performed
AZDBmYwx]B8_2JP	2009	2009-2010	Male	48	40-55 years	Cardiac	TV/FV	Public location	Bystander	AED not used	CPR provided	00:06:04	6-9	No shock	no	Performed	Performed	Not administred		Not administred		Not administred		Not administred	Not administred	Not administred	Not administred	Not administred	Not administred	Discharge alive	Admitted	Any ROSC	Not detected	Not performed	no	Acces performed	Not performed
FEQPaFazcim_2JP	2010	2009-2010	Male	61	55-70 years	Not documented	TV/FV	Home	Unwitnessed	AED not used	No CPR	00:05:40	2-6	No shock	no	Not performed	Performed	Administred	11.9	Administred	3	Administred	300	Not administred	Not administred	Not administred	Not administred	Not administred	Not administred	Dead	Admitted	Any ROSC	Not detected	Not performed	no	Acces performed	Not performed
DnA5JvqYsBm_2JP	2012	2011-2012	Male	59	55-70 years	Cardiac	PEA	Home	Bystander	AED not used	No CPR	00:11:33	9-12	No shock	yes	Performed	Performed	Administred	13	Administred	3	Not administred		Administred	Administred	Not administred	Not administred	Not administred	Not administred	Dead	Admitted	Any ROSC	Not detected	Not performed	no	Acces performed	Not performed
CmD9kX0O]]8_2JP	2010	2009-2010	Male	69	55-70 years	Not documented	Asystole	Home	Unwitnessed	AED not used	No CPR	00:14:53	>12	No shock	no	Performed	Performed	Administred	5	Administred	3	Not administred		Not administred	Not administred	Not administred	Not administred	Not administred	Not administred	Dead	Not admitted	No ROSC	Not detected	Not performed	no	Acces performed	Not performed
C11VbsGmvDO_2JP	2011	2011-2012	Male	65	55-70 years	Not documented	PEA	Public location	Bystander	AED not used	CPR provided	00:09:15	9-12	No shock	no	Performed	Performed	Administred	2.42	Not administred		Not administred		Administred	Not administred	Not administred	Not administred	Not administred	Not administred	Dead	Admitted	Any ROSC	Not detected	Performed	no	Acces performed	Not performed
BXxkPgA9vqe_2JP	2009	2009-2010	Male	52	40-55 years	Trauma	TV/FV	Public location	Bystander	AED not used	CPR provided	00:09:47	9-12	No shock	no	Performed	Performed	Administred	10	Administred	3	Administred	450	Administred	Administred	Administred	Administred	Administred	Not administred	Dead	Not admitted	Any ROSC	Contextual KW	Not performed	no	Acces performed	Not performed
A0EyTGP3QF0_2JP	2009	2009-2010	Female	11	0-40 years	Trauma	Asystole	Home	Unwitnessed	AED not used	CPR provided	00:10:22	9-12	No shock	no	Performed	Performed	Administred	6.3	Administred	1	Not administred		Not administred	Not administred	Administred	Not administred	Not administred	Not administred	Dead	Admitted	Any ROSC	Detected	Not performed	no	Acces performed	Performed
CaZET]TeC[m_2JP	2011	2011-2012	Male	79	70-85 years	Not documented	Asystole	Public location	Unwitnessed	AED not used	CPR provided	00:11:16	9-12	No shock	no	Not performed	Performed	Not administred		Not administred		Not administred		Not administred	Not administred	Not administred	Not administred	Not administred	Not administred	Dead	Not admitted	No ROSC	Not detected	Not performed	no	Acces performed	Not performed
CGaEka1o7yO_2JP	2011	2011-2012	Male	56	55-70 years	Cardiac	TV/FV	Home	Unwitnessed	AED not used	No CPR	00:09:08	9-12	No shock	no	Performed	Performed	Administred	7.2	Administred	3	Administred	150	Administred	Administred	Not administred	Not administred	Not administred	Not administred	Dead	Admitted	Any ROSC	Not detected	Performed	no	Acces performed	Not performed
AwXQAUjniwO_2JP	2010	2009-2010	Male	41	40-55 years	Medical not cardiac	Asystole	Home	Bystander	AED not used	No CPR	00:11:26	9-12	Shock provided	no	Performed	Performed	Administred	11	Administred	3	Not administred		Not administred	Not administred	Administred	Not administred	Not administred	Administred	Dead	Admitted	Any ROSC	Not detected	Not performed	no	Acces performed	Not performed
AmYBJaY204O_2JP	2012	2011-2012	Male	31	0-40 years	Cardiac	TV/FV	Home	Bystander	AED not used	CPR provided	00:11:06	9-12	Shock provided	yes	Performed	Performed	Administred	1	Not administred		Administred	150	Administred	Administred	Not administred	Not administred	Not administred	Not administred	Discharge alive	Admitted	Any ROSC	Detected	Not performed	yes	Acces performed	Not performed
H5mxgDM8prm_2JP	2012	2011-2012	Male	75	70-85 years	Not documented	TV/FV	Home	Bystander	AED not used	CPR provided	.		Shock provided	no	Not performed	Performed	Administred	1.04	Not administred		Administred	300	Administred	Administred	Not administred	Not administred	Not administred	Not administred	Dead	Admitted	Any ROSC	Detected	Not performed	no	Acces performed	Not performed
GwgDP8FPTS0_2JP	2010	2009-2010	Male	79	70-85 years	Cardiac	TV/FV	Home	Bystander	AED not used	CPR provided	00:12:52	>12	No shock	yes	Performed	Performed	Administred	3	Administred	3	Not administred		Administred	Administred	Administred	Not administred	Not administred	Not administred	Dead	Admitted	Any ROSC	Not detected	Not performed	no	Acces performed	Not performed
EY0LH2MaHF8_2JP	2011	2011-2012	Female	52	40-55 years	Not documented	Asystole	Home	Bystander	AED not used	No CPR	00:08:31	6-9	Shock provided	no	Performed	Performed	Administred	8	Not administred		Not administred		Not administred	Not administred	Not administred	Not administred	Not administred	Not administred	Dead	Not admitted	No ROSC	Detected	Not performed	no	Acces performed	Not performed
GhgorCh3Vge_2JP	2009	2009-2010	Female	73	70-85 years	Not documented	Asystole	Home	Unwitnessed	AED not used	No CPR	00:09:52	9-12	No shock	no	Performed	Performed	Administred	4	Administred	1	Not administred		Not administred	Not administred	Not administred	Not administred	Not administred	Administred	Dead	Not admitted	No ROSC	Detected	Not performed	no	Acces performed	Not performed
B7In7Zti5x8_2JP	2012	2011-2012	Male	71	70-85 years	Not documented	Asystole	Home	Bystander	AED not used	No CPR	00:08:37	6-9	No shock	no	Performed	Performed	Administred	1	Administred	0.5	Administred	450	Administred	Administred	Not administred	Not administred	Not administred	Not administred	Discharge alive	Admitted	Any ROSC	Detected	Performed	yes	Acces performed	Performed
HGJyOWGZCK0_2JP	2012	2011-2012	Male	74	70-85 years	Medical not cardiac	PEA	Home	Bystander	AED not used	CPR provided	00:08:13	6-9	No shock	no	Performed	Performed	Not administred		Not administred		Not administred		Not administred	Not administred	Not administred	Not administred	Not administred	Not administred	Discharge alive	Admitted	Any ROSC	Not detected	Not performed	no	Acces performed	Not performed
A6vTPbX9PJ0_2JP	2011	2011-2012	Male	81	70-85 years	Cardiac	Asystole	Public location	Bystander	AED used	CPR provided	00:14:27	>12	No shock	no	Not performed	Performed	Not administred		Not administred		Not administred		Administred	Administred	Not administred	Not administred	Not administred	Not administred	Discharge alive	Admitted	Any ROSC	Not detected	Not performed	no	Acces performed	Not performed
DdjzLUeyPoG_2JP	2011	2011-2012	Male	20	0-40 years	Trauma	Asystole	Public location	Bystander	AED not used	No CPR	00:09:23	9-12	No shock	no	Performed	Performed	Administred	3	Not administred		Not administred		Not administred	Not administred	Not administred	Not administred	Not administred	Not administred	Dead	Not admitted	No ROSC	Contextual KW	Not performed	no	Acces performed	Performed
DAsPUXBbXpe_2JP	2009	2009-2010	Male	78	70-85 years	Not documented	Asystole	Home	Unwitnessed	AED not used	No CPR	00:13:27	>12	No shock	no	Performed	Performed	Administred	5	Administred	3	Not administred		Not administred	Not administred	Not administred	Not administred	Not administred	Not administred	Dead	Not admitted	No ROSC	Detected	Not performed	no	Acces not performed	Performed
9xp4NfterDG_2JP	2012	2011-2012	Female	59	55-70 years	Not documented	Asystole	Home	Unwitnessed	AED not used	No CPR	00:04:51	2-6	No shock	no	Not performed	Not performed	Not administred		Not administred		Not administred		Not administred	Not administred	Not administred	Not administred	Not administred	Not administred	Dead	Not admitted	No ROSC	Detected	Performed	no	Acces not performed	Not performed
9[15ihxiMVe_2JP	2011	2011-2012	Male	88	85-101 years	Trauma	TV/FV	Public location	Bystander	AED not used	No CPR	00:06:14	6-9	No shock	no	Performed	Performed	Administred	3	Not administred		Administred	300	Not administred	Not administred	Not administred	Not administred	Not administred	Not administred	Dead	Admitted	Any ROSC	Not detected	Performed	no	Acces performed	Not performed
G1V6jFJtvcW_2JP	2012	2011-2012	Female	81	70-85 years	Not documented	PEA	Home	Bystander	AED not used	No CPR	00:12:18	>12	No shock	no	Not performed	Performed	Administred	1	Not administred		Not administred		Not administred	Not administred	Not administred	Not administred	Not administred	Not administred	Dead	Not admitted	No ROSC	Detected	Not performed	yes	Acces performed	Not performed
GbaHch0hku0_2JP	2011	2011-2012	Male	23	0-40 years	Trauma	Asystole	Public location	Bystander	AED not used	CPR provided	00:10:06	9-12	No shock	no	Performed	Performed	Administred	3.4	Not administred		Not administred		Not administred	Not administred	Not administred	Not administred	Not administred	Not administred	Dead	Admitted	Any ROSC	Contextual KW	Not performed	no	Acces performed	Not performed
97dUEX3eXdu_2JP	2012	2011-2012	Male	73	70-85 years	Cardiac	Asystole	Public location	Bystander	AED not used	CPR provided	00:08:05	6-9	No shock	no	Performed	Performed	Administred	7.44	Administred	3	Not administred		Administred	Administred	Not administred	Not administred	Not administred	Not administred	Dead	Not admitted	Any ROSC	Not detected	Not performed	no	Acces performed	Not performed
ECwPmAyajDG_2JP	2012	2011-2012	Male	17	0-40 years	Medical not cardiac	TV/FV	Public location	Bystander	AED not used	CPR provided	00:16:00	>12	No shock	no	Performed	Performed	Administred	9.84	Administred	0.5	Administred	300	Not administred	Not administred	Not administred	Administred	Not administred	Not administred	Dead	Admitted	Any ROSC	Detected	Performed	yes	Acces performed	Not performed
GjvD3EHXJb0_2JP	2011	2011-2012	Female	86	85-101 years	Medical not cardiac	Asystole	Home	Bystander	AED used	CPR provided	00:12:41	>12	No shock	no	Not performed	Not performed	Not administred		Not administred		Not administred		Not administred	Not administred	Not administred	Not administred	Not administred	Not administred	Dead	Not admitted	No ROSC	Not detected	Not performed	no	Acces not performed	Not performed
Fp367rRJIMu_2JP	2009	2009-2010	Female	57	55-70 years	Not documented	TV/FV	Home	Bystander	AED not used	No CPR	00:04:40	2-6	No shock	no	Performed	Performed	Administred	17	Administred	3	Administred	600	Administred	Not administred	Administred	Not administred	Administred	Not administred	Discharge alive	Admitted	Any ROSC	Detected	Not performed	no	Acces performed	Not performed
FSIqkBPk4ZO_2JP	2012	2011-2012	Male	35	0-40 years	Not documented	Asystole	Public location	Unwitnessed	AED not used	CPR provided	00:05:31	2-6	No shock	no	Not performed	Performed	Administred	3	Not administred		Not administred		Not administred	Not administred	Not administred	Not administred	Not administred	Not administred	Dead	Not admitted	No ROSC	Detected	Not performed	yes	Acces performed	Not performed
GxnPBG4Rzvm_2JP	2011	2011-2012	Male	29	0-40 years	Not documented	Asystole	Home	Unwitnessed	AED not used	No CPR	00:13:25	>12	No shock	no	Performed	Performed	Administred	7.7	Not administred		Not administred		Not administred	Not administred	Administred	Administred	Not administred	Not administred	Dead	Not admitted	No ROSC	Not detected	Not performed	no	Acces performed	Not performed
BWr0xZRWz70_2JP	2012	2011-2012	Male	87	85-101 years	Not documented	Asystole	Home	Unwitnessed	AED not used	No CPR	00:13:57	>12	No shock	no	Not performed	Performed	Administred	1	Not administred		Not administred		Not administred	Not administred	Not administred	Not administred	Not administred	Not administred	Dead	Not admitted	No ROSC	Detected	Not performed	no	Acces performed	Not performed
EKhfqGCgdL0_2JP	2011	2011-2012	Male	67	55-70 years	Not documented	Asystole	Public location	Bystander	AED not used	CPR provided	00:13:28	>12	No shock	no	Performed	Performed	Administred	1	Not administred		Not administred		Not administred	Not administred	Not administred	Not administred	Not administred	Not administred	Dead	Admitted	Any ROSC	Contextual KW	Not performed	no	Acces not performed	Performed
9oN5w]S1Txu_2JP	2012	2011-2012	Male	68	55-70 years	Cardiac	TV/FV	Public location	Bystander	AED not used	No CPR	00:03:30	2-6	No shock	yes	Performed	Performed	Administred	2.7	Not administred		Not administred		Administred	Administred	Not administred	Not administred	Not administred	Not administred	Dead	Admitted	Any ROSC	Not detected	Not performed	yes	Acces performed	Not performed
BMI1gJBZUD8_2JP	2012	2011-2012	Female	63	55-70 years	Not documented	PEA	Home	Bystander	AED not used	CPR provided	00:10:30	9-12	No shock	no	Performed	Performed	Administred	4	Not administred		Not administred		Not administred	Not administred	Not administred	Not administred	Not administred	Not administred	Dead	Not admitted	No ROSC	Not detected	Not performed	yes	Acces performed	Not performed
BsUN6[YtCHm_2JP	2010	2009-2010	Female	86	85-101 years	Not documented	Asystole	Home	Unwitnessed	AED not used	No CPR	00:06:55	6-9	No shock	no	Performed	Performed	Administred	7	Administred	3	Not administred		Not administred	Not administred	Not administred	Not administred	Not administred	Not administred	Dead	Not admitted	No ROSC	Detected	Not performed	no	Acces performed	Not performed
9dGF8H87zKG_2JP	2009	2009-2010	Male	36	0-40 years	Trauma	Asystole	Public location	Bystander	AED not used	No CPR	00:08:04	6-9	No shock	no	Performed	Performed	Administred	9	Administred	3	Administred	300	Not administred	Not administred	Not administred	Not administred	Not administred	Not administred	Dead	Admitted	Any ROSC	Contextual KW	Not performed	no	Acces performed	Not performed
Bu9BTpkKkNe_2JP	2012	2011-2012	Female	84	70-85 years	Not documented	Asystole	Home	Unwitnessed	AED not used	No CPR	00:09:33	9-12	No shock	no	Performed	Performed	Not administred		Not administred		Not administred		Not administred	Not administred	Not administred	Not administred	Not administred	Not administred	Dead	Not admitted	No ROSC	Not detected	Not performed	no	Acces performed	Not performed
E4bDfUDSqGO_2JP	2009	2009-2010	Female	83	70-85 years	Not documented	Asystole	Home	Bystander	AED not used	CPR provided	00:06:31	6-9	No shock	no	Performed	Performed	Administred	3.84	Administred	3	Not administred		Administred	Administred	Not administred	Not administred	Not administred	Not administred	Dead	Admitted	Any ROSC	Not detected	Not performed	no	Acces performed	Not performed
CjReuUNmvy8_2JP	2011	2011-2012	Female	57	55-70 years	Trauma	PEA	Public location	Bystander	AED not used	CPR provided	.		No shock	no	Performed	Performed	Administred	1	Not administred		Not administred		Not administred	Not administred	Not administred	Not administred	Not administred	Not administred	Dead	Admitted	Any ROSC	Contextual KW	Performed	no	Acces performed	Not performed
D0ssgExquJ0_2JP	2009	2009-2010	Female	89	85-101 years	Not documented	Asystole	Home	Unwitnessed	AED not used	No CPR	00:09:22	9-12	No shock	no	Not performed	Performed	Administred	5	Administred	3	Not administred		Not administred	Not administred	Not administred	Not administred	Not administred	Administred	Dead	Not admitted	No ROSC	Detected	Performed	no	Acces performed	Not performed
APnTysjSAme_2JP	2011	2011-2012	Female	64	55-70 years	Not documented	PEA	Home	Bystander	AED not used	No CPR	00:07:05	6-9	No shock	no	Performed	Performed	Administred	11	Administred	0.5	Administred	300	Administred	Administred	Not administred	Not administred	Not administred	Not administred	Dead	Not admitted	No ROSC	Not detected	Not performed	no	Acces performed	Not performed
AT6kcKRQZ9O_2JP	2012	2011-2012	Male	62	55-70 years	Medical not cardiac	Asystole	Home	Bystander	AED not used	CPR provided	00:10:22	9-12	No shock	no	Performed	Performed	Administred	7.94	Administred	1	Not administred		Administred	Administred	Not administred	Not administred	Not administred	Not administred	Dead	Admitted	Any ROSC	Detected	Not performed	no	Acces performed	Not performed
CL0DnLFS[QG_2JP	2009	2009-2010	Male	13	0-40 years	Not documented	PEA	Home	Unwitnessed	AED not used	CPR provided	00:09:46	9-12	No shock	no	Performed	Performed	Administred	15	Administred	6	Not administred		Not administred	Not administred	Administred	Administred	Not administred	Not administred	Dead	Not admitted	No ROSC	Contextual KW	Not performed	no	Acces performed	Not performed
FEQbd1upR1u_2JP	2012	2011-2012	Male	66	55-70 years	Not documented	Asystole	Home	Bystander	AED not used	CPR provided	00:08:12	6-9	No shock	no	Performed	Performed	Administred	6	Not administred		Not administred		Administred	Administred	Not administred	Not administred	Not administred	Administred	Dead	Not admitted	No ROSC	Detected	Not performed	no	Acces performed	Not performed
9R2[fVaMOje_2JP	2012	2011-2012	Female	18	0-40 years	Trauma	PEA	Public location	Bystander	AED not used	CPR provided	00:05:33	2-6	No shock	no	Performed	Performed	Not administred		Not administred		Not administred		Not administred	Not administred	Not administred	Not administred	Not administred	Not administred	Discharge alive	Admitted	Any ROSC	Contextual KW	Not performed	no	Acces performed	Not performed
B6l0x6IjZMO_2JP	2010	2009-2010	Male	44	40-55 years	Not documented	Asystole	Home	Bystander	AED not used	No CPR	00:07:42	6-9	No shock	no	Performed	Performed	Administred	5	Administred	3	Not administred		Not administred	Not administred	Administred	Not administred	Not administred	Administred	Dead	Admitted	Any ROSC	Not detected	Not performed	no	Acces performed	Not performed
GUMU8NPqox8_2JP	2011	2011-2012	Male	49	40-55 years	Not documented	TV/FV	Home	Bystander	AED not used	CPR provided	00:10:00	9-12	No shock	no	Not performed	Performed	Administred	5	Not administred		Administred	300	Not administred	Not administred	Not administred	Not administred	Not administred	Not administred	Discharge alive	Admitted	Any ROSC	Not detected	Performed	no	Acces performed	Not performed
9Pxx]]RanhO_2JP	2012	2011-2012	Male	20	0-40 years	Medical not cardiac	PEA	Public location	Bystander	AED not used	No CPR	00:05:07	2-6	No shock	no	Not performed	Performed	Not administred		Not administred		Not administred		Not administred	Not administred	Not administred	Not administred	Not administred	Not administred	Discharge alive	Admitted	Any ROSC	Not detected	Not performed	no	Acces performed	Not performed
Fpcf6EnlpRu_2JP	2009	2009-2010	Male	58	55-70 years	Cardiac	TV/FV	Public location	Bystander	AED used	CPR provided	00:07:05	6-9	No shock	yes	Performed	Performed	Administred	7.84	Administred	5	Administred	450	Not administred	Not administred	Not administred	Not administred	Not administred	Not administred	Discharge alive	Admitted	Any ROSC	Detected	Not performed	no	Acces performed	Not performed
A6LxgT7PmTe_2JP	2011	2011-2012	Male	62	55-70 years	Not documented	TV/FV	Home	Bystander	AED not used	No CPR	00:07:08	6-9	No shock	no	Not performed	Performed	Not administred		Not administred		Administred	150	Administred	Not administred	Not administred	Not administred	Not administred	Not administred	Discharge alive	Admitted	Any ROSC	Not detected	Performed	no	Acces performed	Not performed
FFXjz9cDAU0_2JP	2012	2011-2012	Male	59	55-70 years	Trauma	Asystole	Public location	Bystander	AED not used	No CPR	.		No shock	no	Performed	Performed	Administred	10	Administred	1	Not administred		Administred	Not administred	Not administred	Not administred	Not administred	Not administred	Dead	Admitted	Any ROSC	Not detected	Not performed	yes	Acces performed	Not performed
D6QTep1zwKO_2JP	2012	2011-2012	Female	72	70-85 years	Cardiac	PEA	Home	Bystander	AED not used	CPR provided	00:08:46	6-9	No shock	no	Performed	Performed	Administred	8	Administred	3	Not administred		Not administred	Not administred	Administred	Not administred	Not administred	Not administred	Dead	Not admitted	No ROSC	Not detected	Performed	no	Acces performed	Performed
F2CoZR4m6kG_2JP	2010	2009-2010	Male	88	85-101 years	Not documented	Asystole	Home	Unwitnessed	AED not used	No CPR	00:08:56	6-9	No shock	no	Performed	Not performed	Not administred		Not administred		Not administred		Not administred	Not administred	Not administred	Not administred	Not administred	Not administred	Dead	Not admitted	No ROSC	Not detected	Not performed	no	Acces not performed	Not performed
F[j9BZG53NO_2JP	2009	2009-2010	Female	90	85-101 years	Not documented	Asystole	Public location	Bystander	AED not used	No CPR	00:13:19	>12	No shock	no	Performed	Not performed	Administred	7	Administred	1	Administred	450	Not administred	Not administred	Administred	Not administred	Not administred	Not administred	Dead	Not admitted	No ROSC	Not detected	Not performed	no	Acces not performed	Not performed
ClfdrOuTQ8O_2JP	2010	2009-2010	Male	55	40-55 years	Cardiac	TV/FV	Public location	Unwitnessed	AED used	CPR provided	00:10:40	9-12	No shock	no	Performed	Performed	Not administred		Not administred		Not administred		Administred	Not administred	Not administred	Not administred	Not administred	Not administred	Discharge alive	Admitted	Any ROSC	Detected	Not performed	no	Acces performed	Not performed
C6aToLo1XO0_2JP	2009	2009-2010	Male	58	55-70 years	Not documented	Asystole	Home	Bystander	AED not used	CPR provided	00:08:58	6-9	No shock	no	Not performed	Not performed	Administred	3	Not administred		Not administred		Not administred	Not administred	Not administred	Not administred	Not administred	Not administred	Dead	Not admitted	No ROSC	Detected	Not performed	no	Acces not performed	Not performed
D9BwLbmtV[W_2JP	2010	2009-2010	Female	80	70-85 years	Medical not cardiac	PEA	Home	Bystander	AED not used	No CPR	00:21:12	>12	No shock	no	Not performed	Performed	Administred	5.2	Administred	3	Not administred		Not administred	Administred	Not administred	Not administred	Not administred	Not administred	Dead	Not admitted	Any ROSC	Not detected	Not performed	no	Acces performed	Not performed
DuNkoNZRccu_2JP	2010	2009-2010	Male	84	70-85 years	Not documented	Asystole	Home	Unwitnessed	AED not used	No CPR	00:11:50	9-12	No shock	no	Not performed	Performed	Administred	1	Administred	1	Not administred		Not administred	Not administred	Not administred	Not administred	Not administred	Not administred	Dead	Not admitted	No ROSC	Detected	Not performed	no	Acces performed	Not performed
AkK1UECe]wO_2JP	2012	2011-2012	Male	56	55-70 years	Cardiac	TV/FV	Public location	Bystander	AED used	CPR provided	00:07:02	6-9	No shock	yes	Performed	Performed	Administred	2	Administred	0.5	Administred	300	Administred	Administred	Not administred	Not administred	Not administred	Not administred	Discharge alive	Admitted	Any ROSC	Detected	Not performed	yes	Acces performed	Not performed
AJgXVkQLsFu_2JP	2010	2009-2010	Female	81	70-85 years	Not documented	Asystole	Home	Bystander	AED not used	No CPR	00:08:47	6-9	Shock provided	no	Performed	Performed	Not administred		Not administred		Not administred		Not administred	Not administred	Not administred	Not administred	Not administred	Not administred	Dead	Admitted	Any ROSC	Not detected	Not performed	no	Acces performed	Not performed
9BVsDQJZUbu_2JP	2009	2009-2010	Male	59	55-70 years	Not documented	Asystole	Home	Unwitnessed	AED not used	No CPR	00:05:28	2-6	No shock	no	Performed	Performed	Not administred		Not administred		Not administred		Not administred	Not administred	Not administred	Not administred	Not administred	Not administred	Dead	Not admitted	No ROSC	Detected	Not performed	no	Acces performed	Not performed
GW0ximZoXjG_2JP	2010	2009-2010	Male	57	55-70 years	Not documented	Asystole	Public location	Bystander	AED not used	CPR provided	00:06:28	6-9	No shock	no	Performed	Performed	Administred	14	Administred	3	Not administred		Administred	Administred	Not administred	Not administred	Not administred	Not administred	Dead	Not admitted	No ROSC	Not detected	Performed	no	Acces performed	Not performed
FHBv1A[K1n8_2JP	2009	2009-2010	Male	60	55-70 years	Not documented	PEA	Public location	Bystander	AED not used	No CPR	00:12:29	>12	No shock	no	Performed	Performed	Administred	8	Administred	3	Not administred		Administred	Administred	Administred	Not administred	Not administred	Not administred	Dead	Admitted	Any ROSC	Not detected	Not performed	no	Acces performed	Not performed
Dcd4pZ9Q2AO_2JP	2012	2011-2012	Male	65	55-70 years	Not documented	PEA	Public location	Bystander	AED not used	CPR provided	00:06:55	6-9	No shock	no	Performed	Performed	Administred	1	Not administred		Not administred		Not administred	Not administred	Not administred	Not administred	Not administred	Not administred	Dead	Not admitted	No ROSC	Detected	Not performed	yes	Acces not performed	Performed
CL0UhuI9dCG_2JP	2011	2011-2012	Male	75	70-85 years	Not documented	PEA	Public location	Bystander	AED not used	No CPR	00:05:04	2-6	Shock provided	no	Performed	Performed	Administred	1.8	Not administred		Not administred		Not administred	Not administred	Not administred	Not administred	Not administred	Not administred	Dead	Admitted	Any ROSC	Not detected	Not performed	no	Acces performed	Not performed
ElKy]2nNgCG_2JP	2011	2011-2012	Male	65	55-70 years	Not documented	PEA	Home	Bystander	AED not used	No CPR	00:10:49	9-12	No shock	no	Performed	Performed	Administred	1.5	Not administred		Not administred		Administred	Not administred	Not administred	Not administred	Not administred	Not administred	Dead	Admitted	Any ROSC	Not detected	Not performed	no	Acces performed	Performed
GdoOi9EWFSm_2JP	2011	2011-2012	Male	53	40-55 years	Cardiac	TV/FV	Home	Bystander	AED not used	CPR provided	00:10:00	9-12	No shock	yes	Performed	Performed	Administred	6.48	Not administred		Administred	600	Administred	Administred	Not administred	Not administred	Administred	Not administred	Discharge alive	Admitted	Any ROSC	Detected	Not performed	no	Acces performed	Not performed
GEpdP8GlCge_2JP	2011	2011-2012	Male	71	70-85 years	Not documented	Asystole	Home	Bystander	AED not used	CPR provided	00:20:59	>12	No shock	no	Not performed	Performed	Administred	5	Not administred		Not administred		Not administred	Not administred	Not administred	Not administred	Not administred	Not administred	Dead	Not admitted	No ROSC	Not detected	Performed	no	Acces performed	Not performed
DmcYw7J3t5O_2JP	2012	2011-2012	Female	46	40-55 years	Medical not cardiac	Asystole	Home	Bystander	AED not used	No CPR	00:12:31	>12	No shock	no	Performed	Performed	Administred	7	Not administred		Not administred		Not administred	Not administred	Not administred	Not administred	Not administred	Not administred	Dead	Not admitted	No ROSC	Detected	Not performed	yes	Acces not performed	Performed
H7RMeisg]WG_2JP	2010	2009-2010	Male	77	70-85 years	Not documented	Asystole	Home	Unwitnessed	AED not used	No CPR	00:08:24	6-9	No shock	no	Performed	Performed	Administred	3	Administred	3	Not administred		Not administred	Not administred	Not administred	Not administred	Not administred	Not administred	Dead	Not admitted	No ROSC	Detected	Not performed	no	Acces performed	Not performed
DX3exOZtGNO_2JP	2011	2011-2012	Male	63	55-70 years	Not documented	Asystole	Home	Unwitnessed	AED not used	CPR provided	00:07:42	6-9	No shock	no	Performed	Performed	Administred	10	Not administred		Not administred		Administred	Administred	Not administred	Not administred	Not administred	Not administred	Dead	Not admitted	No ROSC	Detected	Performed	no	Acces performed	Not performed
9owb5Vp0]D0_2JP	2011	2011-2012	Male	65	55-70 years	Not documented	TV/FV	Public location	Bystander	AED used	CPR provided	00:08:20	6-9	No shock	no	Not performed	Performed	Not administred		Not administred		Administred	300	Administred	Not administred	Not administred	Not administred	Not administred	Not administred	Discharge alive	Admitted	Any ROSC	Detected	Not performed	no	Acces performed	Not performed
B54VK]UvjyG_2JP	2011	2011-2012	Female	91	85-101 years	Not documented	Asystole	Home	Bystander	AED not used	No CPR	00:13:09	>12	No shock	no	Not performed	Performed	Administred	3	Not administred		Not administred		Not administred	Not administred	Not administred	Not administred	Not administred	Not administred	Dead	Not admitted	No ROSC	Not detected	Performed	no	Acces performed	Not performed
GFwTy8[DuXu_2JP	2009	2009-2010	Male	73	70-85 years	Not documented	TV/FV	Public location	Bystander	AED not used	CPR provided	00:07:59	6-9	Shock provided	no	Performed	Performed	Administred	4.05	Not administred		Administred	450	Administred	Administred	Administred	Not administred	Not administred	Not administred	Dead	Admitted	Any ROSC	Not detected	Not performed	no	Acces performed	Not performed
A9h1T[eZsx0_2JP	2010	2009-2010	Male	44	40-55 years	Not documented	Asystole	Public location	Unwitnessed	AED not used	No CPR	00:13:12	>12	No shock	no	Performed	Performed	Administred	15	Administred	3	Not administred		Administred	Administred	Administred	Not administred	Not administred	Not administred	Dead	Not admitted	No ROSC	Not detected	Not performed	no	Acces performed	Not performed
CNEMV8vaydO_2JP	2009	2009-2010	Male	84	70-85 years	Not documented	PEA	Public location	Bystander	AED not used	No CPR	00:08:09	6-9	No shock	no	Performed	Performed	Administred	4.3	Administred	1	Not administred		Not administred	Not administred	Not administred	Not administred	Not administred	Not administred	Dead	Not admitted	No ROSC	Not detected	Not performed	no	Acces performed	Not performed
8rshqOoFDym_2JP	2012	2011-2012	Female	86	85-101 years	Not documented	Asystole	Home	Unwitnessed	AED not used	No CPR	00:15:14	>12	No shock	no	Not performed	Not performed	Not administred		Not administred		Not administred		Not administred	Not administred	Not administred	Not administred	Not administred	Not administred	Dead	Not admitted	No ROSC	Detected	Not performed	no	Acces not performed	Not performed
9dpoGlKEyeO_2JP	2009	2009-2010	Female	59	55-70 years	Cardiac	PEA	Public location	Bystander	AED used	CPR provided	00:04:56	2-6	No shock	yes	Performed	Performed	Administred	5.4	Administred	3	Not administred		Administred	Administred	Not administred	Not administred	Not administred	Not administred	Dead	Admitted	Any ROSC	Detected	Not performed	no	Acces performed	Not performed
ArXhdNOZiim_2JP	2010	2009-2010	Male	56	55-70 years	Trauma	Asystole	Home	Unwitnessed	AED not used	CPR provided	00:10:00	9-12	No shock	no	Performed	Performed	Administred	3.92	Administred	2	Not administred		Not administred	Not administred	Not administred	Not administred	Not administred	Not administred	Dead	Admitted	Any ROSC	Contextual KW	Not performed	no	Acces performed	Not performed
GWaJdJRVLPW_2JP	2009	2009-2010	Female	73	70-85 years	Not documented	PEA	Public location	Bystander	AED not used	No CPR	00:04:22	2-6	No shock	no	Performed	Performed	Administred	5	Administred	2	Not administred		Not administred	Administred	Administred	Not administred	Not administred	Not administred	Dead	Not admitted	No ROSC	Not detected	Not performed	no	Acces performed	Not performed
BobpS7mL4aW_2JP	2011	2011-2012	Male	70	55-70 years	Not documented	Asystole	Home	Unwitnessed	AED not used	No CPR	00:06:03	6-9	No shock	no	Performed	Performed	Administred	6	Not administred		Not administred		Administred	Administred	Not administred	Not administred	Not administred	Not administred	Dead	Not admitted	No ROSC	Detected	Not performed	no	Acces performed	Not performed
AFo2y]XY7B0_2JP	2012	2011-2012	Female	94	85-101 years	Not documented	Asystole	Home	Bystander	AED not used	No CPR	00:12:38	>12	No shock	no	Performed	Performed	Administred	2	Not administred		Not administred		Not administred	Not administred	Not administred	Not administred	Not administred	Not administred	Dead	Not admitted	No ROSC	Detected	Not performed	yes	Acces performed	Not performed
HGtTpeMvV28_2JP	2012	2011-2012	Female	83	70-85 years	Not documented	Asystole	Home	Bystander	AED not used	No CPR	00:06:50	6-9	No shock	no	Not performed	Performed	Administred	3	Administred	1	Not administred		Administred	Administred	Not administred	Not administred	Not administred	Not administred	Dead	Admitted	Any ROSC	Detected	Performed	no	Acces performed	Not performed
Ey5vasqYgzW_2JP	2009	2009-2010	Male	59	55-70 years	Cardiac	Asystole	Home	Bystander	AED not used	No CPR	.		No shock	no	Performed	Performed	Administred	19	Administred	3	Administred	300	Administred	Administred	Not administred	Not administred	Not administred	Not administred	Dead	Not admitted	Any ROSC	Detected	Not performed	no	Acces performed	Not performed
Ej71i1hQafe_2JP	2012	2011-2012	Male	65	55-70 years	Trauma	PEA	Public location	Bystander	AED not used	No CPR	.		No shock	no	Performed	Performed	Administred	1.48	Not administred		Not administred		Not administred	Not administred	Not administred	Not administred	Not administred	Not administred	Dead	Admitted	Any ROSC	Contextual KW	Not performed	yes	Acces performed	Not performed
EK8DvKO6O4G_2JP	2011	2011-2012	Male	54	40-55 years	Not documented	Asystole	Home	Unwitnessed	AED not used	No CPR	.		No shock	no	Not performed	Performed	Administred	4	Not administred		Not administred		Not administred	Not administred	Not administred	Not administred	Not administred	Not administred	Dead	Not admitted	No ROSC	Not detected	Performed	no	Acces performed	Not performed
AZm[my]LfdW_2JP	2012	2011-2012	Female	76	70-85 years	Not documented	PEA	Home	Bystander	AED not used	No CPR	00:16:12	>12	No shock	no	Not performed	Performed	Administred	5	Not administred		Not administred		Not administred	Not administred	Not administred	Not administred	Not administred	Not administred	Dead	Not admitted	No ROSC	Not detected	Performed	no	Acces performed	Not performed
FmHU]UnSuC8_2JP	2009	2009-2010	Male	70	55-70 years	Not documented	Asystole	Home	Bystander	AED not used	No CPR	00:03:57	2-6	No shock	no	Not performed	Not performed	Not administred		Not administred		Not administred		Not administred	Not administred	Not administred	Not administred	Not administred	Not administred	Dead	Not admitted	No ROSC	Detected	Not performed	no	Acces not performed	Not performed
GJpOasRPrJ8_2JP	2011	2011-2012	Male	34	0-40 years	Not documented	PEA	Home	Bystander	AED not used	No CPR	00:26:59	>12	No shock	no	Performed	Performed	Administred	11.2	Administred	1	Not administred		Not administred	Not administred	Not administred	Not administred	Not administred	Not administred	Dead	Admitted	Any ROSC	Not detected	Performed	no	Acces performed	Not performed
GZL[1jfdZGm_2JP	2009	2009-2010	Male	68	55-70 years	Trauma	Asystole	Public location	Unwitnessed	AED not used	No CPR	00:12:51	>12	No shock	no	Performed	Performed	Administred	6	Administred	3	Not administred		Not administred	Not administred	Not administred	Not administred	Not administred	Administred	Dead	Not admitted	No ROSC	Not detected	Not performed	no	Acces performed	Not performed
D9lPgAhqWG0_2JP	2010	2009-2010	Male	91	85-101 years	Not documented	PEA	Home	Bystander	AED not used	No CPR	00:10:33	9-12	No shock	no	Performed	Performed	Administred	0.84	Not administred		Not administred		Not administred	Administred	Not administred	Not administred	Not administred	Not administred	Dead	Admitted	No ROSC	Not detected	Not performed	no	Acces performed	Not performed
8rshITlfJHW_2JP	2012	2011-2012	Male	93	85-101 years	Medical not cardiac	TV/FV	Home	Bystander	AED not used	No CPR	00:07:37	6-9	Shock provided	no	Performed	Performed	Administred	4	Administred	0.5	Administred	450	Administred	Administred	Not administred	Not administred	Not administred	Not administred	Dead	Admitted	Any ROSC	Not detected	Performed	yes	Acces performed	Not performed
9ZNcbcOGmmO_2JP	2010	2009-2010	Female	24	0-40 years	Not documented	TV/FV	Public location	Bystander	AED not used	No CPR	00:06:15	6-9	No shock	no	Performed	Performed	Administred	7	Administred	3	Administred	300	Not administred	Not administred	Not administred	Not administred	Not administred	Not administred	Discharge alive	Admitted	Any ROSC	Detected	Not performed	no	Acces performed	Not performed
FgAsPStNHOO_2JP	2011	2011-2012	Male	63	55-70 years	Cardiac	TV/FV	Public location	Bystander	AED used	CPR provided	00:09:35	9-12	No shock	yes	Performed	Performed	Administred	0.88	Not administred		Administred	150	Administred	Administred	Not administred	Not administred	Not administred	Not administred	Discharge alive	Admitted	Any ROSC	Detected	Not performed	no	Acces performed	Not performed
Ad6DT]84ZPu_2JP	2012	2011-2012	Female	85	70-85 years	Not documented	Asystole	Home	Bystander	AED not used	No CPR	00:07:50	6-9	No shock	no	Performed	Performed	Administred	8.4	Not administred		Not administred		Not administred	Not administred	Not administred	Not administred	Not administred	Not administred	Dead	Not admitted	Any ROSC	Detected	Not performed	yes	Acces performed	Not performed
FiP254iA[u0_2JP	2011	2011-2012	Female	86	85-101 years	Not documented	Asystole	Public location	Bystander	AED not used	No CPR	00:11:48	9-12	No shock	no	Performed	Performed	Administred	4	Not administred		Not administred		Not administred	Not administred	Not administred	Not administred	Not administred	Not administred	Dead	Not admitted	No ROSC	Not detected	Not performed	no	Acces performed	Not performed
CmmnFSYVmEm_2JP	2011	2011-2012	Male	31	0-40 years	Trauma	Asystole	Public location	Bystander	AED not used	No CPR	00:07:32	6-9	No shock	no	Performed	Performed	Administred	6	Not administred		Not administred		Not administred	Not administred	Not administred	Not administred	Not administred	Not administred	Dead	Admitted	No ROSC	Not detected	Not performed	no	Acces performed	Not performed
Dyp]MdjKg4m_2JP	2011	2011-2012	Female	83	70-85 years	Not documented	Asystole	Home	Bystander	AED not used	No CPR	00:06:41	6-9	No shock	no	Not performed	Not performed	Not administred		Not administred		Not administred		Not administred	Not administred	Not administred	Not administred	Not administred	Not administred	Dead	Not admitted	No ROSC	Not detected	Not performed	no	Acces not performed	Not performed
HHR2IqXeEc0_2JP	2012	2011-2012	Male	59	55-70 years	Trauma	Asystole	Public location	Bystander	AED not used	No CPR	00:06:52	6-9	No shock	no	Performed	Performed	Administred	4	Administred	3	Not administred		Not administred	Not administred	Not administred	Not administred	Not administred	Not administred	Dead	Admitted	Any ROSC	Detected	Performed	no	Acces performed	Not performed
CZR[hVneg1u_2JP	2009	2009-2010	Female	87	85-101 years	Not documented	PEA	Home	Unwitnessed	AED not used	No CPR	00:16:33	>12	No shock	no	Performed	Performed	Administred	1	Administred	2	Not administred		Not administred	Not administred	Not administred	Not administred	Not administred	Not administred	Dead	Not admitted	No ROSC	Detected	Not performed	no	Acces performed	Not performed
FUWpmBk[PDu_2JP	2011	2011-2012	Male	49	40-55 years	Not documented	Asystole	Public location	Bystander	AED not used	No CPR	00:14:26	>12	Shock provided	no	Performed	Performed	Administred	6	Not administred		Administred	300	Not administred	Not administred	Not administred	Not administred	Not administred	Not administred	Dead	Not admitted	No ROSC	Not detected	Not performed	no	Acces performed	Not performed
H1KeNMdrMje_2JP	2011	2011-2012	Male	51	40-55 years	Not documented	Asystole	Home	Unwitnessed	AED not used	No CPR	.		Shock provided	no	Performed	Performed	Administred	7	Not administred		Not administred		Not administred	Not administred	Not administred	Not administred	Not administred	Not administred	Dead	Not admitted	No ROSC	Detected	Not performed	no	Acces performed	Not performed
9UO3SudCeE0_2JP	2011	2011-2012	Female	94	85-101 years	Not documented	Asystole	Home	Bystander	AED not used	No CPR	00:12:28	>12	No shock	no	Not performed	Not performed	Not administred		Not administred		Not administred		Not administred	Not administred	Not administred	Not administred	Not administred	Not administred	Dead	Not admitted	No ROSC	Detected	Not performed	no	Acces not performed	Not performed
Efnr5b8WkrO_2JP	2012	2011-2012	Female	68	55-70 years	Not documented	TV/FV	Public location	Unwitnessed	AED not used	No CPR	00:04:37	2-6	Shock provided	no	Performed	Performed	Administred	2.5	Not administred		Not administred		Not administred	Not administred	Not administred	Not administred	Not administred	Not administred	Discharge alive	Admitted	Any ROSC	Detected	Performed	yes	Acces performed	Not performed
99Hjtbn5A4e_2JP	2009	2009-2010	Female	34	0-40 years	Medical not cardiac	Asystole	Home	Bystander	AED not used	No CPR	00:05:50	2-6	No shock	no	Performed	Performed	Administred	27	Administred	3	Administred	450	Not administred	Not administred	Not administred	Not administred	Not administred	Not administred	Dead	Admitted	Any ROSC	Not detected	Not performed	no	Acces performed	Not performed
DayA0OWsrUG_2JP	2009	2009-2010	Male	56	55-70 years	Not documented	Asystole	Public location	Bystander	AED not used	CPR provided	00:07:54	6-9	No shock	no	Performed	Performed	Administred	7	Administred	3	Not administred		Not administred	Not administred	Not administred	Not administred	Not administred	Not administred	Dead	Not admitted	No ROSC	Detected	Not performed	no	Acces performed	Not performed
EumtbMHfcc8_2JP	2010	2009-2010	Male	75	70-85 years	Not documented	Asystole	Home	Unwitnessed	AED not used	No CPR	00:05:28	2-6	Shock provided	no	Performed	Performed	Administred	10	Administred	3	Not administred		Not administred	Not administred	Not administred	Not administred	Not administred	Administred	Dead	Not admitted	No ROSC	Not detected	Not performed	no	Acces performed	Not performed
CtRJ9OdoDIu_2JP	2012	2011-2012	Female	94	85-101 years	Cardiac	PEA	Home	Bystander	AED not used	CPR provided	00:13:14	>12	No shock	no	Performed	Performed	Administred	14.2	Administred	4	Not administred		Administred	Administred	Not administred	Not administred	Not administred	Not administred	Dead	Not admitted	No ROSC	Detected	Performed	no	Acces performed	Not performed
Be2sJyEgB6e_2JP	2012	2011-2012	Male	0	0-40 years	Not documented	Asystole	Home	Unwitnessed	AED not used	CPR provided	00:07:08	6-9	No shock	no	Performed	Performed	Not administred	0	Not administred		Not administred		Not administred	Not administred	Not administred	Not administred	Not administred	Not administred	Dead	Admitted	No ROSC	Contextual KW	Performed	no	Acces not performed	Performed
EJajUT2RIKe_2JP	2012	2011-2012	Female	68	55-70 years	Not documented	Asystole	Home	Bystander	AED not used	CPR provided	00:08:07	6-9	No shock	no	Performed	Performed	Administred	2	Not administred		Not administred		Not administred	Not administred	Not administred	Not administred	Not administred	Not administred	Dead	Not admitted	No ROSC	Detected	Not performed	no	Acces performed	Not performed
9zTey]qO3zu_2JP	2012	2011-2012	Male	63	55-70 years	Cardiac	Asystole	Public location	Unwitnessed	AED not used	No CPR	00:09:15	9-12	No shock	no	Not performed	Not performed	Not administred		Not administred		Not administred		Not administred	Not administred	Not administred	Not administred	Not administred	Not administred	Dead	Not admitted	No ROSC	Not detected	Not performed	yes	Acces not performed	Not performed
E3UGqDvLF4O_2JP	2010	2009-2010	Male	35	0-40 years	Cardiac	TV/FV	Public location	Unwitnessed	AED not used	CPR provided	00:15:20	>12	No shock	no	Performed	Performed	Administred	7.2	Administred	3	Not administred		Administred	Administred	Not administred	Not administred	Not administred	Not administred	Dead	Admitted	Any ROSC	Not detected	Not performed	no	Acces performed	Not performed
9nFmkk9eiN8_2JP	2009	2009-2010	Male	65	55-70 years	Cardiac	Asystole	Home	Bystander	AED not used	No CPR	00:05:42	2-6	No shock	no	Performed	Performed	Administred	17.6	Administred	5	Administred	300	Administred	Administred	Not administred	Not administred	Not administred	Not administred	Dead	Admitted	Any ROSC	Detected	Not performed	no	Acces not performed	Performed
GD8zo5dPKHm_2JP	2010	2009-2010	Male	65	55-70 years	Not documented	PEA	Home	Bystander	AED not used	CPR provided	00:06:41	6-9	No shock	no	Performed	Performed	Administred	12	Administred	2	Not administred		Not administred	Administred	Administred	Not administred	Not administred	Not administred	Dead	Not admitted	No ROSC	Not detected	Not performed	no	Acces performed	Not performed
8xzF0jhFpHm_2JP	2010	2009-2010	Female	29	0-40 years	Medical not cardiac	Asystole	Public location	Bystander	AED not used	No CPR	00:07:37	6-9	No shock	no	Performed	Performed	Not administred		Not administred		Not administred		Not administred	Not administred	Not administred	Not administred	Not administred	Not administred	Dead	Admitted	Any ROSC	Contextual KW	Not performed	no	Acces performed	Not performed
FBety0EUzYe_2JP	2011	2011-2012	Male	78	70-85 years	Not documented	PEA	Home	Bystander	AED not used	No CPR	00:07:37	6-9	No shock	no	Performed	Not performed	Administred	6	Not administred		Administred	300	Administred	Administred	Not administred	Not administred	Not administred	Not administred	Dead	Not admitted	No ROSC	Not detected	Performed	no	Acces not performed	Not performed
9PxyvwN74tm_2JP	2012	2011-2012	Male	71	70-85 years	Not documented	Asystole	Public location	Unwitnessed	AED not used	No CPR	00:10:00	9-12	No shock	no	Performed	Performed	Administred	9	Not administred		Not administred		Not administred	Not administred	Not administred	Not administred	Not administred	Not administred	Dead	Not admitted	No ROSC	Not detected	Not performed	yes	Acces performed	Not performed
DPI2aMbMuO0_2JP	2009	2009-2010	Female	46	40-55 years	Not documented	Asystole	Home	Unwitnessed	AED not used	CPR provided	00:07:33	6-9	No shock	no	Performed	Performed	Administred	14	Administred	2	Not administred		Administred	Administred	Administred	Not administred	Not administred	Administred	Dead	Not admitted	No ROSC	Detected	Not performed	no	Acces performed	Not performed
9Fy8bNFcz80_2JP	2009	2009-2010	Male	78	70-85 years	Not documented	PEA	Home	Bystander	AED not used	No CPR	00:08:10	6-9	No shock	no	Performed	Performed	Administred	17	Administred	3	Not administred		Administred	Administred	Administred	Not administred	Not administred	Not administred	Dead	Not admitted	No ROSC	Detected	Not performed	no	Acces performed	Not performed
DuNjGNwcM9O_2JP	2010	2009-2010	Male	69	55-70 years	Not documented	TV/FV	Home	Bystander	AED not used	No CPR	00:14:36	>12	No shock	no	Performed	Performed	Administred	20	Administred	3	Administred	300	Administred	Administred	Administred	Administred	Not administred	Not administred	Dead	Not admitted	No ROSC	Not detected	Not performed	no	Acces performed	Not performed
8peYBbcXRmO_2JP	2012	2011-2012	Male	61	55-70 years	Cardiac	TV/FV	Home	Bystander	AED not used	CPR provided	00:13:52	>12	No shock	yes	Performed	Performed	Administred	4	Not administred		Administred	300	Administred	Administred	Not administred	Not administred	Administred	Not administred	Discharge alive	Admitted	Any ROSC	Not detected	Not performed	yes	Acces performed	Not performed
FdywfXfdu5u_2JP	2012	2011-2012	Male	80	70-85 years	Not documented	TV/FV	Public location	Unwitnessed	AED not used	No CPR	00:09:33	9-12	Shock provided	no	Performed	Performed	Administred	6	Not administred		Not administred		Not administred	Not administred	Not administred	Not administred	Not administred	Not administred	Dead	Not admitted	No ROSC	Detected	Not performed	yes	Acces not performed	Performed
FJzxiPMctG0_2JP	2012	2011-2012	Male	63	55-70 years	Cardiac	Asystole	Home	Bystander	AED not used	No CPR	00:09:07	9-12	Shock provided	yes	Performed	Performed	Administred	2.84	Administred	2	Administred	300	Administred	Administred	Not administred	Not administred	Not administred	Not administred	Dead	Admitted	Any ROSC	Detected	Not performed	yes	Acces performed	Not performed
EY0Ffc0a9x8_2JP	2010	2009-2010	Male	78	70-85 years	Not documented	Asystole	Home	Bystander	AED not used	No CPR	00:10:05	9-12	No shock	no	Performed	Performed	Administred	4.84	Administred	1	Not administred		Not administred	Not administred	Not administred	Not administred	Not administred	Not administred	Dead	Admitted	Any ROSC	Not detected	Not performed	no	Acces performed	Not performed
EbLHpChJk88_2JP	2009	2009-2010	Male	65	55-70 years	Not documented	Asystole	Public location	Bystander	AED not used	No CPR	00:15:25	>12	No shock	no	Performed	Performed	Administred	5.8	Administred	3	Administred	300	Administred	Administred	Not administred	Not administred	Not administred	Not administred	Dead	Admitted	Any ROSC	Detected	Not performed	no	Acces performed	Not performed
ADZxiKYVE5G_2JP	2012	2011-2012	Male	8	0-40 years	Medical not cardiac	PEA	Public location	Bystander	AED not used	CPR provided	00:11:10	9-12	No shock	no	Performed	Performed	Administred	1.2	Administred	1	Not administred		Not administred	Not administred	Not administred	Not administred	Not administred	Not administred	Dead	Admitted	No ROSC	Not detected	Not performed	no	Acces performed	Not performed
Ct[gCauv7AG_2JP	2011	2011-2012	Female	68	55-70 years	Medical not cardiac	Asystole	Home	Bystander	AED not used	No CPR	00:15:32	>12	No shock	no	Performed	Performed	Administred	5.92	Administred	3	Administred	150	Not administred	Not administred	Not administred	Not administred	Not administred	Not administred	Dead	Admitted	Any ROSC	Detected	Performed	no	Acces performed	Not performed
CzY25YdpS9O_2JP	2012	2011-2012	Female	11	0-40 years	Trauma	TV/FV	Public location	Bystander	AED not used	CPR provided	00:08:58	6-9	Shock provided	no	Performed	Performed	Not administred		Not administred		Not administred		Not administred	Not administred	Not administred	Not administred	Not administred	Not administred	Dead	Admitted	Any ROSC	Contextual KW	Performed	no	Acces performed	Not performed
EK87yRZDghu_2JP	2011	2011-2012	Male	61	55-70 years	Not documented	Asystole	Home	Bystander	AED not used	CPR provided	00:07:27	6-9	No shock	no	Performed	Performed	Administred	10	Administred	1	Administred	300	Administred	Administred	Not administred	Not administred	Administred	Not administred	Dead	Admitted	Any ROSC	Detected	Performed	no	Acces performed	Not performed
CwCrQ2RSoLe_2JP	2012	2011-2012	Female	0	0-40 years	Medical not cardiac	Asystole	Home	Unwitnessed	AED not used	No CPR	00:12:57	>12	No shock	no	Performed	Performed	Administred	3.2	Not administred		Not administred		Not administred	Not administred	Not administred	Not administred	Not administred	Not administred	Dead	Admitted	No ROSC	Contextual KW	Not performed	no	Acces performed	Not performed
9DAmQ]CoIKO_2JP	2012	2011-2012	Male	60	55-70 years	Cardiac	TV/FV	Public location	Bystander	AED not used	CPR provided	00:12:01	>12	No shock	no	Performed	Performed	Administred	2.6	Administred	1	Not administred		Administred	Administred	Not administred	Not administred	Not administred	Not administred	Dead	Admitted	Any ROSC	Not detected	Not performed	no	Acces performed	Not performed
CDoWi]OwqtO_2JP	2010	2009-2010	Female	88	85-101 years	Not documented	Asystole	Home	Unwitnessed	AED not used	No CPR	00:07:34	6-9	No shock	no	Performed	Performed	Administred	4.5	Administred	2	Not administred		Administred	Administred	Not administred	Not administred	Not administred	Not administred	Dead	Admitted	Any ROSC	Not detected	Performed	no	Acces performed	Not performed
9fUZOA0mQJO_2JP	2011	2011-2012	Male	68	55-70 years	Medical not cardiac	PEA	Public location	Bystander	AED not used	CPR provided	00:06:46	6-9	No shock	no	Performed	Performed	Not administred		Not administred		Not administred		Not administred	Not administred	Not administred	Not administred	Not administred	Not administred	Discharge alive	Admitted	Any ROSC	Not detected	Not performed	no	Acces performed	Not performed
E7NCzlYrWrm_2JP	2012	2011-2012	Female	50	40-55 years	Not documented	Asystole	Home	Unwitnessed	AED not used	No CPR	00:05:48	2-6	No shock	no	Performed	Performed	Administred	7	Administred	1	Administred	300	Administred	Administred	Not administred	Not administred	Not administred	Not administred	Dead	Not admitted	Any ROSC	Detected	Not performed	no	Acces not performed	Performed
BBB4Q47EiPO_2JP	2009	2009-2010	Male	51	40-55 years	Not documented	TV/FV	Home	Unwitnessed	AED not used	No CPR	00:08:34	6-9	No shock	no	Performed	Performed	Administred	6	Administred	3	Administred	450	Administred	Not administred	Not administred	Not administred	Not administred	Not administred	Dead	Not admitted	Any ROSC	Not detected	Not performed	no	Acces performed	Not performed
DeHRcEwlDUO_2JP	2010	2009-2010	Male	50	40-55 years	Not documented	Asystole	Home	Unwitnessed	AED not used	No CPR	00:06:12	6-9	No shock	no	Performed	Performed	Administred	10	Administred	3	Not administred		Administred	Administred	Administred	Not administred	Not administred	Not administred	Dead	Not admitted	No ROSC	Not detected	Not performed	no	Acces performed	Not performed
HE5W489dAF8_2JP	2009	2009-2010	Male	9	0-40 years	Medical not cardiac	PEA	Home	Bystander	AED not used	No CPR	00:11:45	9-12	No shock	no	Performed	Performed	Administred	10	Administred	1	Not administred		Not administred	Not administred	Not administred	Not administred	Not administred	Not administred	Dead	Not admitted	No ROSC	Detected	Not performed	no	Acces performed	Not performed
CIEnwitGA3G_2JP	2011	2011-2012	Male	66	55-70 years	Not documented	Asystole	Home	Bystander	AED not used	CPR provided	00:06:35	6-9	No shock	no	Performed	Performed	Administred	16.5	Not administred		Administred	300	Not administred	Not administred	Not administred	Not administred	Not administred	Not administred	Dead	Admitted	Any ROSC	Detected	Performed	no	Acces performed	Not performed
AAoCMN52wJu_2JP	2011	2011-2012	Male	89	85-101 years	Not documented	Asystole	Home	Bystander	AED not used	No CPR	00:04:46	2-6	No shock	no	Not performed	Performed	Administred	4	Not administred		Not administred		Not administred	Not administred	Not administred	Not administred	Not administred	Not administred	Dead	Admitted	Any ROSC	Not detected	Performed	no	Acces not performed	Performed
8nQLI3CZ]Ku_2JP	2011	2011-2012	Male	57	55-70 years	Not documented	Asystole	Public location	Unwitnessed	AED not used	CPR provided	.		No shock	no	Performed	Performed	Administred	11	Not administred		Administred	300	Not administred	Not administred	Not administred	Not administred	Not administred	Not administred	Dead	Not admitted	No ROSC	Not detected	Performed	no	Acces performed	Not performed
8rJ8HfSQSF8_2JP	2012	2011-2012	Male	79	70-85 years	Not documented	Asystole	Home	Bystander	AED not used	No CPR	00:09:07	9-12	No shock	no	Performed	Performed	Administred	9	Not administred		Administred	450	Administred	Administred	Not administred	Not administred	Administred	Not administred	Dead	Not admitted	No ROSC	Detected	Performed	no	Acces performed	Not performed
Gb0bfu9AbTG_2JP	2010	2009-2010	Female	67	55-70 years	Medical not cardiac	PEA	Home	Bystander	AED not used	No CPR	00:07:06	6-9	No shock	no	Performed	Performed	Not administred		Not administred		Not administred		Not administred	Not administred	Not administred	Not administred	Not administred	Not administred	Dead	Admitted	Any ROSC	Not detected	Not performed	no	Acces performed	Not performed
95PRuHqXkcW_2JP	2012	2011-2012	Male	44	40-55 years	Not documented	TV/FV	Public location	Bystander	AED not used	CPR provided	00:09:02	9-12	Shock provided	no	Performed	Performed	Administred	6	Not administred		Not administred		Not administred	Not administred	Not administred	Not administred	Not administred	Not administred	Dead	Admitted	No ROSC	Detected	Performed	yes	Acces performed	Not performed
F]GsMZcFlqG_2JP	2011	2011-2012	Female	0	0-40 years	Cardiac	PEA	Home	Bystander	AED not used	No CPR	00:05:17	2-6	No shock	no	Performed	Performed	Not administred		Administred	0.1	Not administred		Not administred	Not administred	Not administred	Not administred	Not administred	Not administred	Discharge alive	Admitted	Any ROSC	Contextual KW	Not performed	no	Acces not performed	Performed
BRHldzVbAB0_2JP	2012	2011-2012	Female	73	70-85 years	Cardiac	PEA	Home	Bystander	AED not used	No CPR	00:09:31	9-12	No shock	no	Performed	Performed	Administred	17	Not administred		Not administred		Administred	Administred	Not administred	Not administred	Not administred	Not administred	Dead	Admitted	Any ROSC	Not detected	Not performed	yes	Acces performed	Not performed
EgLM6GyWMfe_2JP	2012	2011-2012	Male	66	55-70 years	Medical not cardiac	PEA	Public location	Bystander	AED not used	No CPR	00:06:57	6-9	No shock	no	Performed	Performed	Administred	4	Not administred		Not administred		Not administred	Not administred	Not administred	Not administred	Not administred	Not administred	Dead	Admitted	Any ROSC	Not detected	Not performed	yes	Acces performed	Not performed
AaKVrSuy2Mu_2JP	2012	2011-2012	Male	41	40-55 years	Not documented	Asystole	Home	Unwitnessed	AED not used	No CPR	00:10:37	9-12	No shock	no	Performed	Performed	Administred	5	Not administred		Not administred		Not administred	Not administred	Not administred	Not administred	Not administred	Administred	Dead	Not admitted	No ROSC	Detected	Performed	no	Acces performed	Not performed
Ad619kJumt0_2JP	2010	2009-2010	Female	77	70-85 years	Not documented	Asystole	Home	Unwitnessed	AED not used	No CPR	00:10:59	9-12	No shock	no	Not performed	Performed	Not administred		Not administred		Not administred		Not administred	Not administred	Not administred	Not administred	Not administred	Not administred	Dead	Not admitted	No ROSC	Not detected	Not performed	no	Acces performed	Not performed
H464UXXYrgm_2JP	2009	2009-2010	Male	45	40-55 years	Not documented	Asystole	Home	Bystander	AED not used	No CPR	00:13:11	>12	No shock	no	Performed	Performed	Administred	6	Administred	3	Not administred		Not administred	Not administred	Not administred	Not administred	Not administred	Administred	Dead	Not admitted	No ROSC	Detected	Not performed	no	Acces performed	Not performed
E2NGQ6kCBSO_2JP	2011	2011-2012	Male	50	40-55 years	Not documented	Asystole	Home	Bystander	AED not used	No CPR	.		Shock provided	no	Performed	Performed	Administred	11	Administred	3	Administred	150	Not administred	Not administred	Administred	Not administred	Not administred	Not administred	Dead	Admitted	No ROSC	Detected	Performed	no	Acces performed	Not performed
GxnG0Jphm]G_2JP	2010	2009-2010	Male	88	85-101 years	Not documented	Asystole	Home	Bystander	AED not used	No CPR	00:07:21	6-9	No shock	no	Performed	Performed	Administred	14	Administred	3	Administred	450	Administred	Administred	Administred	Not administred	Not administred	Not administred	Dead	Not admitted	Any ROSC	Detected	Not performed	no	Acces performed	Not performed
BcO5vvSHsVO_2JP	2010	2009-2010	Male	67	55-70 years	Cardiac	PEA	Home	Bystander	AED not used	No CPR	00:12:52	>12	No shock	yes	Performed	Performed	Administred	8.42	Administred	3	Not administred		Administred	Administred	Not administred	Not administred	Not administred	Not administred	Dead	Admitted	Any ROSC	Not detected	Not performed	no	Acces not performed	Performed
BAdhGO68OGe_2JP	2010	2009-2010	Male	40	0-40 years	Trauma	PEA	Public location	Unwitnessed	AED not used	No CPR	00:03:41	2-6	No shock	no	Performed	Performed	Administred	15	Administred	3	Not administred		Not administred	Not administred	Not administred	Not administred	Not administred	Not administred	Dead	Not admitted	No ROSC	Contextual KW	Not performed	no	Acces performed	Not performed
CeS34ulCYVW_2JP	2012	2011-2012	Male	71	70-85 years	Not documented	PEA	Home	Bystander	AED not used	No CPR	00:13:29	>12	No shock	no	Performed	Performed	Administred	2	Not administred		Not administred		Administred	Not administred	Not administred	Not administred	Not administred	Not administred	Dead	Admitted	Any ROSC	Detected	Not performed	no	Acces performed	Not performed
CsJxGrIOH20_2JP	2010	2009-2010	Male	64	55-70 years	Cardiac	PEA	Home	Bystander	AED not used	No CPR	00:10:11	9-12	No shock	yes	Performed	Performed	Administred	5.7	Administred	3	Not administred		Administred	Administred	Not administred	Not administred	Not administred	Not administred	Dead	Admitted	Any ROSC	Not detected	Not performed	no	Acces performed	Not performed
BwwVdqeWeZe_2JP	2009	2009-2010	Female	83	70-85 years	Cardiac	TV/FV	Home	Bystander	AED not used	No CPR	00:40:26		Shock provided	yes	Not performed	Performed	Not administred		Not administred		Administred	300	Administred	Administred	Not administred	Not administred	Not administred	Not administred	Dead	Admitted	Any ROSC	Not detected	Not performed	no	Acces performed	Not performed
FV48DWJjAje_2JP	2009	2009-2010	Male	79	70-85 years	Not documented	TV/FV	Home	Bystander	AED not used	No CPR	00:07:05	6-9	No shock	no	Performed	Performed	Administred	7	Administred	3	Administred	300	Administred	Not administred	Not administred	Not administred	Not administred	Not administred	Dead	Not admitted	No ROSC	Detected	Not performed	no	Acces performed	Not performed
E08zxUl2868_2JP	2009	2009-2010	Male	65	55-70 years	Medical not cardiac	Asystole	Home	Unwitnessed	AED not used	No CPR	00:09:58	9-12	No shock	no	Performed	Performed	Administred	5	Administred	3	Not administred		Not administred	Not administred	Not administred	Not administred	Not administred	Not administred	Dead	Not admitted	Any ROSC	Detected	Performed	no	Acces performed	Not performed
BCIP5oUTJQO_2JP	2011	2011-2012	Male	83	70-85 years	Not documented	TV/FV	Home	Bystander	AED not used	No CPR	00:06:02	6-9	No shock	no	Performed	Performed	Administred	4	Not administred		Administred	300	Not administred	Not administred	Not administred	Not administred	Not administred	Not administred	Dead	Not admitted	No ROSC	Detected	Performed	no	Acces performed	Not performed
FlkHP8SXVbW_2JP	2012	2011-2012	Male	58	55-70 years	Medical not cardiac	PEA	Public location	Bystander	AED not used	No CPR	00:08:52	6-9	No shock	no	Performed	Performed	Not administred		Not administred		Not administred		Not administred	Not administred	Not administred	Not administred	Not administred	Not administred	Discharge alive	Admitted	Any ROSC	Not detected	Performed	no	Acces performed	Not performed
GxnMzPrh2tm_2JP	2011	2011-2012	Male	49	40-55 years	Not documented	TV/FV	Public location	Bystander	AED used	CPR provided	00:06:52	6-9	No shock	no	Performed	Performed	Administred	7	Not administred		Not administred		Administred	Administred	Not administred	Not administred	Not administred	Not administred	Dead	Not admitted	No ROSC	Detected	Performed	no	Acces performed	Not performed
9l1pLEHOgie_2JP	2011	2011-2012	Male	68	55-70 years	Not documented	Asystole	Home	Unwitnessed	AED not used	No CPR	00:08:28	6-9	No shock	no	Performed	Performed	Administred	7	Not administred		Not administred		Not administred	Not administred	Not administred	Not administred	Not administred	Not administred	Dead	Not admitted	No ROSC	Detected	Performed	no	Acces not performed	Performed
B[FZjyV50xO_2JP	2009	2009-2010	Male	37	0-40 years	Trauma	PEA	Public location	Bystander	AED not used	No CPR	00:05:44	2-6	No shock	no	Not performed	Performed	Administred	2	Not administred		Not administred		Not administred	Not administred	Not administred	Not administred	Not administred	Not administred	Dead	Not admitted	No ROSC	Contextual KW	Not performed	no	Acces performed	Not performed
DDe2hB6roum_2JP	2009	2009-2010	Female	43	40-55 years	Trauma	PEA	Public location	Unwitnessed	AED not used	No CPR	.		No shock	no	Performed	Performed	Administred	6	Administred	3	Not administred		Not administred	Not administred	Not administred	Not administred	Not administred	Not administred	Dead	Not admitted	No ROSC	Contextual KW	Not performed	no	Acces performed	Performed
AWRZXxqZNFu_2JP	2009	2009-2010	Male	83	70-85 years	Medical not cardiac	PEA	Home	Bystander	AED not used	CPR provided	00:09:30	9-12	No shock	no	Performed	Performed	Administred	1	Not administred		Not administred		Not administred	Not administred	Not administred	Not administred	Not administred	Not administred	Dead	Not admitted	No ROSC	Detected	Not performed	no	Acces performed	Not performed
Gm7G8Lqa4Tm_2JP	2011	2011-2012	Male	75	70-85 years	Not documented	Asystole	Public location	Bystander	AED not used	No CPR	00:09:18	9-12	No shock	no	Performed	Performed	Administred	6	Administred	1	Not administred		Not administred	Not administred	Not administred	Not administred	Not administred	Not administred	Dead	Admitted	Any ROSC	Detected	Not performed	no	Acces performed	Performed
DBQCvR]niH8_2JP	2012	2011-2012	Male	72	70-85 years	Not documented	Asystole	Home	Unwitnessed	AED not used	No CPR	00:06:14	6-9	No shock	no	Performed	Performed	Administred	6	Not administred		Administred	450	Administred	Not administred	Not administred	Not administred	Administred	Not administred	Dead	Not admitted	No ROSC	Detected	Not performed	yes	Acces performed	Not performed
9KOIUB0Y[jm_2JP	2009	2009-2010	Male	41	40-55 years	Trauma	PEA	Public location	Bystander	AED not used	CPR provided	00:04:22	2-6	No shock	no	Performed	Performed	Administred	13.5	Administred	3	Not administred		Not administred	Not administred	Administred	Not administred	Not administred	Not administred	Discharge alive	Admitted	Any ROSC	Contextual KW	Not performed	no	Acces performed	Not performed
FEztZVfHx90_2JP	2009	2009-2010	Male	54	40-55 years	Not documented	PEA	Home	Bystander	AED not used	No CPR	00:05:25	2-6	No shock	no	Performed	Performed	Administred	15	Administred	3	Not administred		Administred	Administred	Administred	Administred	Not administred	Not administred	Dead	Not admitted	No ROSC	Not detected	Performed	no	Acces performed	Not performed
BSyCWNNdg[G_2JP	2011	2011-2012	Male	73	70-85 years	Not documented	TV/FV	Home	Bystander	AED not used	No CPR	00:11:04	9-12	No shock	no	Performed	Performed	Administred	11	Administred	1	Administred	300	Administred	Administred	Not administred	Not administred	Not administred	Not administred	Dead	Not admitted	No ROSC	Not detected	Performed	no	Acces performed	Not performed
EvKN]6ADkkW_2JP	2010	2009-2010	Male	64	55-70 years	Not documented	Asystole	Home	Unwitnessed	AED not used	No CPR	00:11:00	9-12	No shock	no	Performed	Performed	Administred	3	Administred	2	Not administred		Not administred	Not administred	Not administred	Not administred	Not administred	Not administred	Dead	Not admitted	No ROSC	Not detected	Not performed	no	Acces performed	Not performed
9dGU7mT]3yu_2JP	2011	2011-2012	Male	46	40-55 years	Not documented	Asystole	Home	Unwitnessed	AED not used	No CPR	00:09:09	9-12	No shock	no	Performed	Performed	Administred	5	Not administred		Not administred		Not administred	Not administred	Not administred	Not administred	Not administred	Not administred	Dead	Not admitted	No ROSC	Detected	Performed	no	Acces not performed	Performed
8z4NjYLhS9O_2JP	2011	2011-2012	Male	27	0-40 years	Not documented	Asystole	Home	Unwitnessed	AED not used	CPR provided	00:07:48	6-9	No shock	no	Performed	Performed	Administred	5	Not administred		Not administred		Not administred	Not administred	Not administred	Not administred	Not administred	Not administred	Dead	Admitted	Any ROSC	Contextual KW	Not performed	no	Acces performed	Not performed
CoRH8ICWW9e_2JP	2010	2009-2010	Female	56	55-70 years	Not documented	Asystole	Home	Bystander	AED not used	CPR provided	00:10:28	9-12	No shock	no	Performed	Performed	Not administred		Not administred		Not administred		Not administred	Not administred	Not administred	Not administred	Not administred	Not administred	Dead	Not admitted	No ROSC	Not detected	Not performed	no	Acces performed	Not performed
GShzcKehK]m_2JP	2012	2011-2012	Male	41	40-55 years	Cardiac	TV/FV	Public location	Bystander	AED not used	No CPR	.		No shock	yes	Performed	Performed	Administred	4	Not administred		Administred	300	Administred	Administred	Not administred	Not administred	Not administred	Not administred	Discharge alive	Admitted	Any ROSC	Not detected	Not performed	yes	Acces performed	Not performed
GKwOfm7jFku_2JP	2010	2009-2010	Female	58	55-70 years	Not documented	Asystole	Home	Bystander	AED not used	CPR provided	00:22:09	>12	No shock	no	Performed	Performed	Administred	6	Administred	3	Not administred		Not administred	Not administred	Not administred	Not administred	Not administred	Not administred	Dead	Not admitted	No ROSC	Detected	Not performed	no	Acces performed	Not performed
HGJs2dw3tgm_2JP	2011	2011-2012	Female	35	0-40 years	Medical not cardiac	PEA	Home	Unwitnessed	AED not used	No CPR	00:12:12	>12	No shock	no	Performed	Performed	Not administred		Not administred		Not administred		Not administred	Not administred	Not administred	Not administred	Not administred	Not administred	Discharge alive	Admitted	No ROSC	Not detected	Not performed	no	Acces performed	Not performed
HKCLMRVCOd8_2JP	2009	2009-2010	Male	67	55-70 years	Not documented	Asystole	Home	Unwitnessed	AED not used	No CPR	00:11:46	9-12	No shock	no	Performed	Performed	Administred	2	Administred	3	Not administred		Not administred	Not administred	Not administred	Not administred	Not administred	Not administred	Dead	Not admitted	No ROSC	Detected	Not performed	no	Acces performed	Not performed
CWgHnZ645oO_2JP	2009	2009-2010	Male	75	70-85 years	Not documented	Asystole	Home	Bystander	AED not used	No CPR	00:06:52	6-9	No shock	no	Not performed	Performed	Administred	6	Administred	1	Administred	450	Not administred	Not administred	Not administred	Not administred	Administred	Not administred	Dead	Not admitted	No ROSC	Detected	Not performed	no	Acces performed	Not performed
H8YT2Y]IF1O_2JP	2011	2011-2012	Male	54	40-55 years	Not documented	PEA	Public location	Bystander	AED not used	No CPR	00:07:14	6-9	No shock	no	Performed	Performed	Administred	11	Not administred		Administred	300	Administred	Administred	Not administred	Not administred	Administred	Not administred	Dead	Not admitted	No ROSC	Not detected	Performed	no	Acces performed	Not performed
Evtle1ejDv0_2JP	2009	2009-2010	Male	45	40-55 years	Not documented	TV/FV	Public location	Bystander	AED not used	CPR provided	.		No shock	no	Performed	Performed	Administred	17	Administred	1	Administred	300	Administred	Administred	Not administred	Not administred	Not administred	Not administred	Dead	Admitted	No ROSC	Not detected	Not performed	no	Acces performed	Not performed
FOQ0WrIEfPO_2JP	2011	2011-2012	Female	75	70-85 years	Not documented	PEA	Home	Bystander	AED not used	No CPR	00:09:16	9-12	No shock	no	Performed	Performed	Administred	7	Not administred		Not administred		Administred	Administred	Not administred	Not administred	Not administred	Not administred	Dead	Not admitted	No ROSC	Not detected	Performed	no	Acces performed	Not performed
FrHQbhBG]F0_2JP	2011	2011-2012	Male	93	85-101 years	Not documented	Asystole	Home	Bystander	AED not used	CPR provided	00:05:33	2-6	No shock	no	Performed	Performed	Administred	5	Not administred		Not administred		Not administred	Not administred	Not administred	Not administred	Not administred	Not administred	Dead	Not admitted	No ROSC	Detected	Not performed	no	Acces performed	Not performed
C8F7OMINNA8_2JP	2009	2009-2010	Male	66	55-70 years	Medical not cardiac	Asystole	Public location	Unwitnessed	AED not used	No CPR	00:06:56	6-9	No shock	no	Performed	Performed	Administred	4.8	Administred	3	Not administred		Not administred	Not administred	Not administred	Not administred	Not administred	Not administred	Dead	Admitted	Any ROSC	Not detected	Performed	no	Acces performed	Not performed
DAJAiuINTs0_2JP	2012	2011-2012	Female	83	70-85 years	Not documented	Asystole	Home	Unwitnessed	AED not used	No CPR	.		No shock	no	Performed	Performed	Administred	1	Not administred		Not administred		Not administred	Not administred	Not administred	Not administred	Not administred	Not administred	Dead	Not admitted	No ROSC	Detected	Not performed	yes	Acces performed	Not performed
HDYFN8GseXm_2JP	2011	2011-2012	Female	87	85-101 years	Not documented	Asystole	Home	Bystander	AED not used	No CPR	00:09:48	9-12	No shock	no	Performed	Performed	Administred	4	Not administred		Not administred		Not administred	Not administred	Not administred	Not administred	Not administred	Not administred	Dead	Not admitted	No ROSC	Not detected	Not performed	no	Acces performed	Not performed
9UNwAKFyEsu_2JP	2010	2009-2010	Male	78	70-85 years	Not documented	TV/FV	Home	Bystander	AED not used	No CPR	00:09:44	9-12	No shock	no	Performed	Performed	Administred	5	Administred	3	Administred	300	Not administred	Not administred	Administred	Not administred	Administred	Not administred	Dead	Not admitted	No ROSC	Detected	Not performed	no	Acces performed	Not performed
Bqq2mV0rAKW_2JP	2012	2011-2012	Female	39	0-40 years	Cardiac	PEA	Home	Bystander	AED not used	No CPR	00:04:42	2-6	No shock	no	Performed	Performed	Administred	16.68	Administred	1	Not administred		Administred	Administred	Not administred	Not administred	Not administred	Not administred	Dead	Admitted	No ROSC	Not detected	Performed	yes	Acces performed	Performed
9DkCNLe]xr0_2JP	2011	2011-2012	Female	35	0-40 years	Not documented	Asystole	Home	Bystander	AED not used	No CPR	00:14:26	>12	No shock	no	Performed	Performed	Administred	8	Not administred		Not administred		Not administred	Not administred	Not administred	Not administred	Not administred	Not administred	Dead	Not admitted	No ROSC	Not detected	Performed	no	Acces not performed	Performed
DzNh26govtm_2JP	2012	2011-2012	Female	60	55-70 years	Cardiac	TV/FV	Home	Bystander	AED not used	CPR provided	00:09:25	9-12	No shock	yes	Performed	Performed	Administred	9	Not administred		Administred	450	Administred	Administred	Not administred	Not administred	Not administred	Not administred	Discharge alive	Admitted	Any ROSC	Not detected	Not performed	yes	Acces performed	Not performed
CNoA961bEqW_2JP	2012	2011-2012	Female	80	70-85 years	Not documented	TV/FV	Public location	Bystander	AED not used	CPR provided	00:09:50	9-12	No shock	no	Performed	Performed	Administred	8.32	Not administred		Administred	300	Administred	Administred	Not administred	Not administred	Administred	Not administred	Dead	Admitted	Any ROSC	Detected	Performed	no	Acces performed	Not performed
ELF5JqeNfeW_2JP	2010	2009-2010	Female	76	70-85 years	Not documented	Asystole	Public location	Unwitnessed	AED not used	No CPR	.		No shock	no	Not performed	Performed	Administred	9	Administred	2	Administred	450	Administred	Administred	Administred	Not administred	Not administred	Not administred	Dead	Not admitted	No ROSC	Detected	Not performed	no	Acces performed	Not performed
D9C7dl4gaW8_2JP	2012	2011-2012	Female	76	70-85 years	Not documented	PEA	Home	Bystander	AED used	No CPR	00:08:34	6-9	No shock	no	Performed	Performed	Administred	6.4	Not administred		Not administred		Administred	Administred	Not administred	Not administred	Not administred	Not administred	Dead	Admitted	Any ROSC	Detected	Performed	yes	Acces performed	Not performed
C[eoNaSAG3W_2JP	2009	2009-2010	Male	43	40-55 years	Not documented	Asystole	Public location	Bystander	AED not used	No CPR	00:10:08	9-12	No shock	no	Performed	Performed	Administred	9	Administred	3	Administred	450	Not administred	Not administred	Administred	Not administred	Not administred	Not administred	Dead	Not admitted	No ROSC	Not detected	Not performed	no	Acces performed	Not performed
Ghh60Zi3]bm_2JP	2011	2011-2012	Male	82	70-85 years	Not documented	Asystole	Public location	Bystander	AED not used	CPR provided	00:10:37	9-12	No shock	no	Performed	Performed	Administred	13	Administred	2	Not administred		Not administred	Not administred	Not administred	Not administred	Not administred	Not administred	Dead	Not admitted	No ROSC	Contextual KW	Not performed	no	Acces performed	Not performed
B5e8HnOAs90_2JP	2012	2011-2012	Female	92	85-101 years	Not documented	Asystole	Home	Bystander	AED not used	CPR provided	00:08:46	6-9	No shock	no	Performed	Performed	Administred	6.2	Administred	1.5	Administred	300	Administred	Administred	Not administred	Not administred	Not administred	Not administred	Dead	Admitted	Any ROSC	Not detected	Not performed	no	Acces performed	Not performed
AtlhT0ifGt8_2JP	2009	2009-2010	Male	76	70-85 years	Cardiac	TV/FV	Public location	Bystander	AED not used	No CPR	00:06:23	6-9	No shock	yes	Performed	Performed	Administred	6	Administred	3	Administred	600	Administred	Administred	Not administred	Not administred	Not administred	Not administred	Dead	Admitted	Any ROSC	Detected	Not performed	no	Acces performed	Not performed
GaTCgK2Ymau_2JP	2011	2011-2012	Male	68	55-70 years	Medical not cardiac	PEA	Home	Bystander	AED not used	No CPR	.		No shock	no	Performed	Performed	Administred	13	Administred	1	Not administred		Not administred	Not administred	Not administred	Not administred	Not administred	Not administred	Dead	Admitted	Any ROSC	Not detected	Not performed	no	Acces performed	Performed
C78OTCNcKGe_2JP	2012	2011-2012	Female	81	70-85 years	Not documented	Asystole	Home	Unwitnessed	AED not used	No CPR	00:10:13	9-12	No shock	no	Not performed	Performed	Administred	1	Not administred		Not administred		Not administred	Not administred	Not administred	Not administred	Not administred	Not administred	Dead	Not admitted	No ROSC	Not detected	Performed	yes	Acces performed	Not performed
Bf9b0BzG0ue_2JP	2009	2009-2010	Male	54	40-55 years	Not documented	Asystole	Home	Unwitnessed	AED not used	No CPR	00:06:06	6-9	No shock	no	Performed	Performed	Not administred		Not administred		Not administred		Not administred	Not administred	Not administred	Not administred	Not administred	Not administred	Dead	Not admitted	No ROSC	Not detected	Not performed	no	Acces performed	Not performed
Bk9S54BvFnm_2JP	2010	2009-2010	Male	19	0-40 years	Trauma	PEA	Public location	Bystander	AED not used	CPR provided	00:12:39	>12	No shock	no	Performed	Performed	Administred	13	Administred	3	Not administred		Not administred	Not administred	Not administred	Not administred	Not administred	Not administred	Dead	Admitted	Any ROSC	Contextual KW	Not performed	no	Acces performed	Not performed
FG5EQot33Em_2JP	2012	2011-2012	Female	82	70-85 years	Not documented	Asystole	Home	Unwitnessed	AED not used	CPR provided	00:12:30	>12	No shock	no	Performed	Performed	Administred	8	Not administred		Not administred		Not administred	Not administred	Not administred	Not administred	Not administred	Administred	Dead	Not admitted	No ROSC	Detected	Not performed	yes	Acces performed	Not performed
Fdyu9]S]ExO_2JP	2012	2011-2012	Female	42	40-55 years	Medical not cardiac	PEA	Public location	Bystander	AED not used	No CPR	00:04:53	2-6	No shock	no	Performed	Performed	Administred	6.66	Not administred		Not administred		Not administred	Not administred	Not administred	Administred	Not administred	Administred	Dead	Admitted	Any ROSC	Not detected	Not performed	yes	Acces performed	Not performed
EgLPhC4jBAu_2JP	2012	2011-2012	Male	72	70-85 years	Not documented	Asystole	Home	Unwitnessed	AED not used	No CPR	00:07:08	6-9	No shock	no	Performed	Performed	Administred	9	Not administred		Not administred		Not administred	Not administred	Not administred	Not administred	Not administred	Not administred	Dead	Not admitted	No ROSC	Detected	Performed	yes	Acces performed	Not performed
G8ixngn6lDm_2JP	2012	2011-2012	Male	69	55-70 years	Not documented	PEA	Home	Bystander	AED not used	CPR provided	00:05:26	2-6	No shock	no	Not performed	Not performed	Not administred		Not administred		Not administred		Not administred	Not administred	Not administred	Not administred	Not administred	Not administred	Dead	Not admitted	No ROSC	Detected	Performed	no	Acces not performed	Not performed
GEpeUUCRkKG_2JP	2011	2011-2012	Male	26	0-40 years	Not documented	Asystole	Public location	Bystander	AED not used	No CPR	00:07:19	6-9	No shock	no	Performed	Performed	Administred	6	Not administred		Not administred		Not administred	Not administred	Not administred	Not administred	Not administred	Not administred	Dead	Admitted	Any ROSC	Contextual KW	Not performed	no	Acces performed	Performed
FWBLyDA9Pgu_2JP	2011	2011-2012	Female	85	70-85 years	Not documented	Asystole	Home	Bystander	AED not used	No CPR	00:08:38	6-9	No shock	no	Performed	Performed	Administred	5	Administred	1	Administred	150	Administred	Administred	Not administred	Not administred	Not administred	Not administred	Dead	Admitted	No ROSC	Detected	Performed	no	Acces performed	Not performed
GZM1j15lcF8_2JP	2010	2009-2010	Male	20	0-40 years	Trauma	PEA	Public location	Bystander	AED not used	No CPR	00:04:30	2-6	No shock	no	Performed	Performed	Administred	0.84	Not administred		Not administred		Not administred	Not administred	Not administred	Not administred	Not administred	Not administred	Dead	Admitted	Any ROSC	Contextual KW	Not performed	no	Acces performed	Performed
DMWWVBoA4Sm_2JP	2010	2009-2010	Female	64	55-70 years	Not documented	Asystole	Public location	Unwitnessed	AED not used	CPR provided	00:10:27	9-12	No shock	no	Performed	Performed	Administred	7	Administred	3	Not administred		Administred	Administred	Administred	Administred	Not administred	Administred	Dead	Not admitted	No ROSC	Not detected	Not performed	no	Acces performed	Not performed
Blq6h2cLdFm_2JP	2011	2011-2012	Female	55	40-55 years	Not documented	Asystole	Home	Bystander	AED used	CPR provided	00:10:59	9-12	No shock	no	Performed	Performed	Administred	2.15	Not administred		Not administred		Not administred	Not administred	Not administred	Not administred	Not administred	Not administred	Dead	Admitted	Any ROSC	Not detected	Performed	no	Acces performed	Not performed
AjmTI8t6w4m_2JP	2011	2011-2012	Male	63	55-70 years	Not documented	PEA	Public location	Unwitnessed	AED not used	No CPR	00:06:39	6-9	No shock	no	Performed	Performed	Administred	1	Not administred		Not administred		Not administred	Not administred	Not administred	Not administred	Not administred	Not administred	Discharge alive	Admitted	Any ROSC	Not detected	Not performed	no	Acces performed	Not performed
GBUIMD]2nd8_2JP	2009	2009-2010	Male	76	70-85 years	Not documented	Asystole	Home	Bystander	AED not used	No CPR	00:15:02	>12	No shock	no	Performed	Performed	Administred	4	Administred	2	Not administred		Not administred	Not administred	Not administred	Not administred	Not administred	Not administred	Dead	Not admitted	No ROSC	Not detected	Performed	no	Acces performed	Not performed
B[pXj9AjhGe_2JP	2012	2011-2012	Male	82	70-85 years	Not documented	Asystole	Home	Bystander	AED not used	No CPR	00:10:41	9-12	No shock	no	Performed	Performed	Administred	4	Not administred		Not administred		Not administred	Not administred	Not administred	Administred	Not administred	Not administred	Dead	Not admitted	No ROSC	Detected	Not performed	no	Acces performed	Not performed
Fmqzr]Gf2YO_2JP	2009	2009-2010	Male	79	70-85 years	Cardiac	TV/FV	Home	Bystander	AED not used	No CPR	.		No shock	no	Performed	Performed	Administred	7.42	Administred	3	Administred	300	Administred	Administred	Not administred	Not administred	Not administred	Not administred	Dead	Admitted	Any ROSC	Not detected	Not performed	no	Acces performed	Not performed
CB0i6CkmVRW_2JP	2009	2009-2010	Male	76	70-85 years	Not documented	Asystole	Home	Unwitnessed	AED not used	No CPR	00:06:49	6-9	No shock	no	Not performed	Not performed	Not administred		Not administred		Not administred		Not administred	Not administred	Not administred	Not administred	Not administred	Not administred	Dead	Not admitted	No ROSC	Detected	Not performed	no	Acces not performed	Not performed
B9WuDGEgfSe_2JP	2012	2011-2012	Female	41	40-55 years	Medical not cardiac	Asystole	Home	Unwitnessed	AED not used	CPR provided	00:06:43	6-9	No shock	no	Performed	Performed	Administred	12	Not administred		Not administred		Not administred	Not administred	Not administred	Not administred	Not administred	Not administred	Dead	Not admitted	No ROSC	Detected	Performed	yes	Acces performed	Not performed
8nzvfoYkeSu_2JP	2011	2011-2012	Female	85	70-85 years	Medical not cardiac	Asystole	Home	Unwitnessed	AED not used	CPR provided	00:35:33		No shock	no	Performed	Not performed	Administred	9.03	Administred	2	Administred	75	Not administred	Not administred	Not administred	Not administred	Not administred	Not administred	Dead	Admitted	Any ROSC	Contextual KW	Not performed	no	Acces not performed	Not performed
HLsuI7hSL2G_2JP	2009	2009-2010	Female	78	70-85 years	Not documented	Asystole	Home	Bystander	AED not used	No CPR	00:10:35	9-12	Shock provided	no	Not performed	Performed	Administred	2	Not administred		Not administred		Not administred	Not administred	Not administred	Not administred	Not administred	Not administred	Dead	Not admitted	No ROSC	Detected	Not performed	no	Acces performed	Not performed
9owKfN88Pcm_2JP	2009	2009-2010	Male	51	40-55 years	Not documented	Asystole	Public location	Bystander	AED not used	No CPR	00:05:12	2-6	No shock	no	Performed	Performed	Administred	8	Administred	3	Administred	600	Administred	Administred	Administred	Not administred	Administred	Not administred	Dead	Not admitted	Any ROSC	Detected	Not performed	no	Acces performed	Not performed
H5mjg4JDOiG_2JP	2010	2009-2010	Female	83	70-85 years	Cardiac	Asystole	Home	Unwitnessed	AED not used	CPR provided	00:11:13	9-12	No shock	no	Performed	Performed	Administred	7.6	Administred	3	Not administred		Not administred	Not administred	Administred	Not administred	Not administred	Not administred	Dead	Not admitted	Any ROSC	Detected	Not performed	no	Acces performed	Performed
HIXr[ThUWq0_2JP	2010	2009-2010	Male	64	55-70 years	Not documented	Asystole	Public location	Bystander	AED not used	No CPR	00:10:51	9-12	No shock	no	Performed	Performed	Administred	10	Administred	3	Not administred		Not administred	Not administred	Not administred	Not administred	Not administred	Not administred	Dead	Not admitted	No ROSC	Detected	Not performed	no	Acces not performed	Performed
CB15yn7z7x8_2JP	2012	2011-2012	Female	89	85-101 years	Medical not cardiac	Asystole	Home	Unwitnessed	AED not used	No CPR	00:12:38	>12	No shock	no	Not performed	Performed	Not administred		Not administred		Not administred		Not administred	Not administred	Not administred	Not administred	Not administred	Not administred	Dead	Not admitted	No ROSC	Not detected	Performed	no	Acces performed	Not performed
BWqvryndzYu_2JP	2011	2011-2012	Female	57	55-70 years	Not documented	PEA	Public location	Bystander	AED not used	No CPR	00:09:44	9-12	No shock	no	Performed	Performed	Administred	7	Administred	3	Not administred		Administred	Administred	Not administred	Not administred	Not administred	Not administred	Dead	Not admitted	No ROSC	Not detected	Not performed	no	Acces performed	Not performed
F8tDj5[H4Ou_2JP	2011	2011-2012	Male	41	40-55 years	Not documented	Asystole	Home	Bystander	AED not used	CPR provided	00:14:32	>12	No shock	no	Performed	Performed	Administred	10.14	Administred	3	Not administred		Administred	Administred	Administred	Not administred	Not administred	Not administred	Dead	Not admitted	No ROSC	Not detected	Not performed	no	Acces performed	Not performed
Cq5jn4TpPS0_2JP	2009	2009-2010	Male	72	70-85 years	Medical not cardiac	PEA	Ambulance	EMS	AED not used	CPR provided	00:06:58	0-2	No shock	no	Performed	Performed	Administred	8	Not administred		Not administred		Not administred	Not administred	Not administred	Not administred	Not administred	Administred	Dead	Not admitted	No ROSC	Not detected	Not performed	no	Acces performed	Not performed
B]wG0bsLaEW_2JP	2009	2009-2010	Female	85	70-85 years	Not documented	PEA	Ambulance	EMS	AED not used	CPR provided	00:09:24	0-2	No shock	no	Performed	Performed	Administred	5.5	Administred	1	Not administred		Administred	Administred	Administred	Not administred	Not administred	Not administred	Dead	Admitted	Any ROSC	Detected	Not performed	no	Acces performed	Not performed
EAhynNpV7ye_2JP	2009	2009-2010	Male	60	55-70 years	Cardiac	Asystole	Ambulance	EMS	AED not used	No CPR	00:08:32	0-2	No shock	yes	Performed	Performed	Administred	1	Administred	1	Not administred		Administred	Administred	Not administred	Not administred	Not administred	Not administred	Discharge alive	Admitted	Any ROSC	Not detected	Not performed	no	Acces performed	Not performed
AUDTL9Bfbce_2JP	2009	2009-2010	Female	86	85-101 years	Medical not cardiac	Asystole	Ambulance	EMS	AED not used	CPR provided	00:12:57	0-2	No shock	no	Performed	Performed	Administred	2	Administred	3	Not administred		Not administred	Not administred	Not administred	Not administred	Not administred	Not administred	Dead	Not admitted	No ROSC	Not detected	Not performed	no	Acces performed	Not performed
A[zYDa9Z2ZW_2JP	2009	2009-2010	Male	44	40-55 years	Trauma	PEA	Ambulance	EMS	AED not used	CPR provided	00:14:02	0-2	No shock	no	Performed	Performed	Administred	4	Administred	1	Not administred		Not administred	Not administred	Not administred	Not administred	Not administred	Not administred	Dead	Not admitted	No ROSC	Contextual KW	Not performed	no	Acces performed	Not performed
923z5JKkWOm_2JP	2009	2009-2010	Male	89	85-101 years	Not documented	PEA	Ambulance	EMS	AED not used	CPR provided	00:10:21	0-2	No shock	no	Performed	Performed	Administred	4.4	Administred	3	Not administred		Administred	Administred	Not administred	Not administred	Not administred	Not administred	Dead	Admitted	Any ROSC	Not detected	Not performed	no	Acces performed	Not performed
ELoaqEgOfie_2JP	2009	2009-2010	Male	77	70-85 years	Cardiac	TV/FV	Ambulance	EMS	AED not used	CPR provided	00:09:17	0-2	No shock	yes	Performed	Performed	Not administred		Not administred		Administred	150	Administred	Administred	Not administred	Not administred	Not administred	Not administred	Discharge alive	Admitted	Any ROSC	Not detected	Not performed	no	Acces performed	Not performed
9v18uFDOKDm_2JP	2009	2009-2010	Male	80	70-85 years	Not documented	PEA	Ambulance	EMS	AED not used	CPR provided	.	0-2	No shock	no	Performed	Performed	Administred	11.68	Administred	2	Not administred		Administred	Not administred	Not administred	Not administred	Not administred	Not administred	Dead	Not admitted	Any ROSC	Not detected	Not performed	no	Acces performed	Not performed
HEf2Ry5WYZO_2JP	2009	2009-2010	Male	83	70-85 years	Not documented	Asystole	Ambulance	EMS	AED not used	No CPR	.	0-2	No shock	no	Performed	Performed	Administred	5.4	Administred	3	Not administred		Not administred	Not administred	Administred	Not administred	Not administred	Not administred	Dead	Admitted	Any ROSC	Not detected	Not performed	no	Acces performed	Not performed
CstQn6XJQVG_2JP	2009	2009-2010	Male	32	0-40 years	Cardiac	TV/FV	Ambulance	EMS	AED not used	CPR provided	00:09:58	0-2	No shock	yes	Performed	Performed	Administred	19	Administred	2	Administred	450	Not administred	Administred	Administred	Not administred	Not administred	Not administred	Dead	Admitted	Any ROSC	Not detected	Not performed	no	Acces performed	Not performed
CR749dDmN0O_2JP	2009	2009-2010	Male	77	70-85 years	Cardiac	Asystole	Ambulance	EMS	AED not used	CPR provided	00:08:32	0-2	No shock	no	Performed	Performed	Administred	6.5	Administred	3	Not administred		Not administred	Not administred	Not administred	Not administred	Not administred	Not administred	Dead	Not admitted	No ROSC	Not detected	Not performed	no	Acces performed	Not performed
An5KIB8O86G_2JP	2009	2009-2010	Male	62	55-70 years	Trauma	PEA	Ambulance	EMS	AED not used	CPR provided	00:11:23	0-2	No shock	no	Performed	Performed	Administred	0.6	Not administred		Not administred		Not administred	Not administred	Not administred	Not administred	Not administred	Not administred	Dead	Admitted	Any ROSC	Contextual KW	Not performed	no	Acces performed	Not performed
8msXZwIwWJO_2JP	2009	2009-2010	Male	83	70-85 years	Medical not cardiac	PEA	Ambulance	EMS	AED not used	CPR provided	00:13:01	0-2	No shock	no	Performed	Performed	Administred	3	Not administred		Not administred		Administred	Administred	Not administred	Not administred	Not administred	Not administred	Dead	Not admitted	No ROSC	Not detected	Not performed	no	Acces performed	Not performed
GJFhfej9nt0_2JP	2009	2009-2010	Male	45	40-55 years	Trauma	PEA	Ambulance	EMS	AED not used	CPR provided	00:07:32	0-2	No shock	no	Performed	Performed	Administred	2.26	Not administred		Not administred		Not administred	Not administred	Not administred	Not administred	Not administred	Not administred	Dead	Admitted	Any ROSC	Contextual KW	Not performed	no	Acces performed	Not performed
BVjhJDN[YEG_2JP	2009	2009-2010	Male	86	85-101 years	Not documented	PEA	Ambulance	EMS	AED not used	CPR provided	00:10:52	0-2	No shock	no	Performed	Performed	Administred	9	Not administred		Not administred		Not administred	Not administred	Not administred	Not administred	Not administred	Administred		Admitted	Any ROSC	Not detected	Not performed	no	Acces performed	Not performed
DOkXUy3EzGO_2JP	2009	2009-2010	Male	77	70-85 years	Medical not cardiac	PEA	Ambulance	EMS	AED not used	CPR provided	00:07:45	0-2	No shock	no	Performed	Performed	Administred	5.15	Administred	3	Not administred		Not administred	Not administred	Not administred	Not administred	Not administred	Not administred	Dead	Not admitted	No ROSC	Not detected	Not performed	no	Acces performed	Not performed
DijXNwsV3U8_2JP	2009	2009-2010	Male	41	40-55 years	Medical not cardiac	PEA	Ambulance	EMS	AED not used	No CPR	00:02:23	0-2	No shock	no	Not performed	Performed	Not administred		Not administred		Not administred		Not administred	Not administred	Not administred	Not administred	Not administred	Not administred	Discharge alive	Admitted	Any ROSC	Contextual KW	Not performed	no	Acces not performed	Performed
HJenEuGWUke_2JP	2009	2009-2010	Male	2	0-40 years	Trauma	PEA	Ambulance	EMS	AED not used	No CPR	00:03:47	0-2	No shock	no	Performed	Performed	Administred	0.4	Not administred		Not administred		Not administred	Not administred	Not administred	Not administred	Not administred	Not administred	Dead	Admitted	Any ROSC	Contextual KW	Not performed	no	Acces performed	Performed
C7he6lxBXLm_2JP	2009	2009-2010	Male	79	70-85 years	Not documented	PEA	Ambulance	EMS	AED not used	CPR provided	00:02:34	0-2	No shock	no	Performed	Performed	Administred	9	Administred	3	Not administred		Administred	Not administred	Administred	Not administred	Not administred	Not administred	Dead	Not admitted	No ROSC	Not detected	Performed	no	Acces performed	Not performed
EF89iJG4o88_2JP	2009	2009-2010	Male	75	70-85 years	Cardiac	PEA	Ambulance	EMS	AED not used	CPR provided	00:07:53	0-2	No shock	yes	Performed	Performed	Administred	14	Administred	3	Not administred		Administred	Administred	Not administred	Not administred	Not administred	Not administred	Dead	Admitted	Any ROSC	Contextual KW	Not performed	no	Acces performed	Not performed
DD4VAKqJiuu_2JP	2009	2009-2010	Male	54	40-55 years	Cardiac	TV/FV	Ambulance	EMS	AED not used	No CPR	00:10:30	0-2	No shock	no	Not performed	Performed	Not administred		Not administred		Administred	450	Administred	Administred	Not administred	Not administred	Administred	Not administred	Dead	Admitted	Any ROSC	Not detected	Not performed	no	Acces performed	Not performed
Cb6WBdQJq0e_2JP	2009	2009-2010	Female	75	70-85 years	Cardiac	PEA	Ambulance	EMS	AED not used	CPR provided	00:10:54	0-2	No shock	no	Performed	Performed	Administred	7	Administred	2	Administred	300	Not administred	Not administred	Not administred	Not administred	Not administred	Not administred	Dead	Admitted	No ROSC	Not detected	Not performed	no	Acces performed	Not performed
9iFx[xGELo8_2JP	2009	2009-2010	Male	62	55-70 years	Not documented	Asystole	Ambulance	EMS	AED not used	CPR provided	00:09:19	0-2	No shock	no	Performed	Performed	Administred	2.55	Administred	1	Not administred		Administred	Administred	Not administred	Not administred	Not administred	Not administred	Dead	Admitted	Any ROSC	Not detected	Not performed	no	Acces performed	Not performed
FoVbbQLcnP8_2JP	2009	2009-2010	Male	69	55-70 years	Not documented	PEA	Ambulance	EMS	AED not used	No CPR	.	0-2	No shock	no	Performed	Performed	Administred	4.34	Administred	3	Not administred		Not administred	Not administred	Not administred	Not administred	Not administred	Not administred		Admitted	Any ROSC	Contextual KW	Not performed	no	Acces performed	Not performed
FGeVy[Ydnoe_2JP	2010	2009-2010	Male	68	55-70 years	Medical not cardiac	TV/FV	Ambulance	EMS	AED not used	CPR provided	00:06:41	0-2	No shock	no	Performed	Performed	Administred	10.2	Administred	3	Not administred		Not administred	Not administred	Not administred	Not administred	Not administred	Not administred	Dead	Admitted	Any ROSC	Not detected	Performed	no	Acces performed	Not performed
CrCuVogPs8u_2JP	2010	2009-2010	Male	82	70-85 years	Not documented	Asystole	Ambulance	EMS	AED not used	No CPR	.	0-2	No shock	no	Performed	Performed	Administred	10	Not administred		Not administred		Not administred	Not administred	Administred	Administred	Not administred	Not administred	Dead	Not admitted	No ROSC	Not detected	Performed	no	Acces performed	Performed
B2ImsoBFyou_2JP	2010	2009-2010	Female	39	0-40 years	Not documented	Asystole	Ambulance	EMS	AED not used	CPR provided	00:12:30	0-2	Shock provided	no	Performed	Performed	Administred	13	Administred	3	Not administred		Not administred	Administred	Administred	Administred	Not administred	Not administred	Dead	Admitted	Any ROSC	Not detected	Not performed	no	Acces performed	Not performed
FEzvy1vOyHe_2JP	2010	2009-2010	Male	44	40-55 years	Trauma	PEA	Ambulance	EMS	AED not used	CPR provided	00:04:24	0-2	No shock	no	Performed	Performed	Administred	1	Administred	1	Not administred		Not administred	Not administred	Not administred	Not administred	Not administred	Not administred	Dead	Admitted	Any ROSC	Contextual KW	Not performed	no	Acces performed	Not performed
DfOToYYFBD0_2JP	2010	2009-2010	Male	59	55-70 years	Cardiac	TV/FV	Ambulance	EMS	AED used	CPR provided	.	0-2	No shock	yes	Not performed	Performed	Not administred		Not administred		Not administred		Administred	Administred	Not administred	Not administred	Not administred	Not administred	Discharge alive	Admitted	Any ROSC	Not detected	Not performed	no	Acces performed	Not performed
9VUwRzc7URe_2JP	2010	2009-2010	Male	53	40-55 years	Medical not cardiac	PEA	Ambulance	EMS	AED not used	No CPR	00:10:32	0-2	No shock	no	Performed	Performed	Administred	6	Administred	3	Not administred		Not administred	Not administred	Not administred	Not administred	Not administred	Not administred	Dead	Not admitted	Any ROSC	Detected	Not performed	no	Acces performed	Not performed
95PAZi4udnW_2JP	2010	2009-2010	Male	24	0-40 years	Trauma	PEA	Ambulance	EMS	AED not used	No CPR	00:06:52	0-2	No shock	no	Performed	Performed	Administred	1.2	Not administred		Not administred		Not administred	Not administred	Not administred	Not administred	Not administred	Not administred	Dead	Admitted	Any ROSC	Contextual KW	Not performed	no	Acces performed	Not performed
A5oODJbwioW_2JP	2010	2009-2010	Male	59	55-70 years	Cardiac	TV/FV	Ambulance	EMS	AED not used	CPR provided	00:13:59	0-2	No shock	yes	Performed	Performed	Administred	7	Administred	1	Administred	600	Administred	Administred	Administred	Not administred	Not administred	Not administred	Dead	Not admitted	No ROSC	Not detected	Performed	no	Acces performed	Not performed
973kz2bRVY0_2JP	2010	2009-2010	Male	59	55-70 years	Cardiac	TV/FV	Ambulance	EMS	AED not used	CPR provided	00:09:36	0-2	No shock	no	Performed	Performed	Administred	1.03	Not administred		Administred	450	Not administred	Not administred	Not administred	Not administred	Not administred	Not administred	Dead	Not admitted	No ROSC	Not detected	Not performed	no	Acces performed	Not performed
8hJRacXVfp8_2JP	2010	2009-2010	Female	91	85-101 years	Not documented	PEA	Ambulance	EMS	AED used	CPR provided	00:04:56	0-2	No shock	no	Performed	Performed	Administred	4	Administred	3	Not administred		Administred	Administred	Not administred	Not administred	Not administred	Not administred	Dead	Not admitted	No ROSC	Not detected	Not performed	no	Acces performed	Not performed
Cmmhv0Y4HOu_2JP	2010	2009-2010	Female	53	40-55 years	Medical not cardiac	TV/FV	Ambulance	EMS	AED not used	CPR provided	00:07:13	0-2	No shock	no	Performed	Performed	Administred	12.5	Administred	3	Administred	300	Not administred	Not administred	Administred	Not administred	Not administred	Not administred	Dead	Not admitted	No ROSC	Not detected	Not performed	no	Acces performed	Not performed
B]MnqRUT5We_2JP	2010	2009-2010	Female	49	40-55 years	Medical not cardiac	PEA	Ambulance	EMS	AED not used	CPR provided	00:04:43	0-2	No shock	no	Performed	Performed	Administred	3	Administred	3	Not administred		Not administred	Not administred	Not administred	Not administred	Not administred	Not administred	Dead	Admitted	Any ROSC	Not detected	Not performed	no	Acces performed	Not performed
FqAGeViQ8Um_2JP	2010	2009-2010	Male	65	55-70 years	Cardiac	TV/FV	Ambulance	EMS	AED not used	No CPR	00:07:18	0-2	Shock provided	yes	Not performed	Performed	Not administred		Not administred		Administred	300	Not administred	Administred	Not administred	Not administred	Administred	Not administred	Discharge alive	Admitted	Any ROSC	Not detected	Not performed	no	Acces performed	Not performed
9VU]4evr]98_2JP	2010	2009-2010	Female	72	70-85 years	Cardiac	TV/FV	Ambulance	EMS	AED not used	CPR provided	00:08:29	0-2	Shock provided	no	Not performed	Performed	Not administred		Not administred		Not administred		Administred	Not administred	Not administred	Not administred	Not administred	Not administred	Discharge alive	Admitted	Any ROSC	Not detected	Not performed	no	Acces performed	Not performed
G[YrXTfO8pW_2JP	2010	2009-2010	Male	75	70-85 years	Not documented	PEA	Ambulance	EMS	AED not used	No CPR	00:10:40	0-2	Shock provided	no	Not performed	Performed	Administred	2	Administred	1	Administred	300	Not administred	Not administred	Not administred	Not administred	Not administred	Not administred	Dead	Admitted	Any ROSC	Not detected	Not performed	no	Acces performed	Not performed
D0JZhAJR1oW_2JP	2011	2011-2012	Male	71	70-85 years	Cardiac	PEA	Ambulance	EMS	AED not used	No CPR	00:11:27	0-2	No shock	no	Performed	Performed	Administred	0.84	Not administred		Administred	100	Administred	Administred	Not administred	Not administred	Not administred	Not administred	Discharge alive	Admitted	Any ROSC	Not detected	Not performed	no	Acces performed	Not performed
9riA8v8sNeW_2JP	2011	2011-2012	Male	90	85-101 years	Cardiac	Asystole	Ambulance	EMS	AED not used	CPR provided	00:09:07	0-2	No shock	no	Not performed	Performed	Not administred		Not administred		Administred	150	Administred	Not administred	Not administred	Not administred	Not administred	Not administred	Dead	Admitted	Any ROSC	Not detected	Not performed	no	Acces performed	Not performed
9uToOT7rTr8_2JP	2011	2011-2012	Male	62	55-70 years	Not documented	PEA	Ambulance	EMS	AED used	CPR provided	00:08:21	0-2	No shock	no	Performed	Performed	Administred	5	Administred	3	Not administred		Administred	Administred	Not administred	Not administred	Not administred	Not administred	Dead	Not admitted	No ROSC	Not detected	Not performed	no	Acces performed	Not performed
AIZa2ofAif8_2JP	2011	2011-2012	Male	48	40-55 years	Cardiac	TV/FV	Ambulance	EMS	AED not used	No CPR	00:11:27	0-2	No shock	yes	Performed	Performed	Not administred		Not administred		Administred	300	Administred	Administred	Not administred	Not administred	Not administred	Not administred	Discharge alive	Admitted	Any ROSC	Not detected	Performed	no	Acces performed	Not performed
FPX0xDrBGM0_2JP	2011	2011-2012	Female	89	85-101 years	Not documented	Asystole	Ambulance	EMS	AED not used	CPR provided	00:10:29	0-2	No shock	no	Not performed	Not performed	Not administred		Not administred		Not administred		Not administred	Not administred	Not administred	Not administred	Not administred	Not administred	Dead	Not admitted	No ROSC	Not detected	Not performed	no	Acces not performed	Not performed
AeDAboBXeEG_2JP	2011	2011-2012	Male	81	70-85 years	Medical not cardiac	PEA	Ambulance	EMS	AED not used	No CPR	00:09:08	0-2	Shock provided	no	Performed	Performed	Administred	5.3	Not administred		Not administred		Not administred	Not administred	Not administred	Not administred	Not administred	Not administred	Dead	Admitted	Any ROSC	Not detected	Not performed	no	Acces performed	Not performed
DElF[[ArKw0_2JP	2011	2011-2012	Female	92	85-101 years	Cardiac	PEA	Ambulance	EMS	AED not used	CPR provided	00:08:17	0-2	No shock	no	Performed	Performed	Administred	1	Administred	1	Not administred		Not administred	Not administred	Not administred	Not administred	Not administred	Not administred	Dead	Admitted	Any ROSC	Not detected	Not performed	no	Acces performed	Not performed
8u4h[3fu[l8_2JP	2011	2011-2012	Male	70	55-70 years	Not documented	PEA	Ambulance	EMS	AED not used	No CPR	00:07:49	0-2	No shock	no	Performed	Performed	Administred	5.42	Not administred		Not administred		Not administred	Not administred	Not administred	Not administred	Not administred	Not administred	Dead	Admitted	Any ROSC	Not detected	Not performed	no	Acces performed	Not performed
GvZIIqeqax8_2JP	2011	2011-2012	Female	36	0-40 years	Trauma	PEA	Ambulance	EMS	AED not used	No CPR	00:05:11	0-2	No shock	no	Performed	Performed	Administred	5.8	Administred	1	Not administred		Not administred	Not administred	Not administred	Not administred	Not administred	Not administred	Dead	Not admitted	No ROSC	Contextual KW	Not performed	no	Acces not performed	Performed
DWW6Yz91j80_2JP	2011	2011-2012	Male	54	40-55 years	Not documented	Asystole	Ambulance	EMS	AED used	CPR provided	00:52:19	0-2	No shock	no	Not performed	Performed	Administred	11.5	Not administred		Administred	300	Not administred	Not administred	Not administred	Not administred	Not administred	Not administred	Dead	Not admitted	No ROSC	Not detected	Not performed	no	Acces performed	Not performed
DD4iAGyN[OG_2JP	2011	2011-2012	Male	31	0-40 years	Trauma	PEA	Ambulance	EMS	AED not used	CPR provided	00:08:07	0-2	No shock	no	Performed	Performed	Administred	1	Not administred		Not administred		Not administred	Not administred	Not administred	Not administred	Not administred	Not administred	Dead	Not admitted	No ROSC	Contextual KW	Not performed	no	Acces performed	Not performed
C3FbD55NSye_2JP	2011	2011-2012	Female	86	85-101 years	Not documented	Asystole	Ambulance	EMS	AED not used	CPR provided	.	0-2	No shock	no	Performed	Not performed	Administred	8	Administred	1	Not administred		Administred	Administred	Not administred	Not administred	Not administred	Not administred	Dead	Not admitted	No ROSC	Detected	Performed	no	Acces not performed	Not performed
DmcSumQkTcG_2JP	2011	2011-2012	Female	76	70-85 years	Cardiac	TV/FV	Ambulance	EMS	AED not used	No CPR	00:06:54	0-2	Shock provided	no	Performed	Performed	Not administred		Not administred		Not administred		Administred	Administred	Not administred	Not administred	Not administred	Not administred	Discharge alive	Admitted	Any ROSC	Not detected	Not performed	no	Acces performed	Not performed
AIZbg2M]GS8_2JP	2011	2011-2012	Male	50	40-55 years	Trauma	PEA	Ambulance	EMS	AED not used	CPR provided	00:07:31	0-2	No shock	no	Performed	Performed	Administred	10	Not administred		Not administred		Not administred	Not administred	Not administred	Not administred	Not administred	Not administred	Dead	Not admitted	No ROSC	Contextual KW	Not performed	no	Acces performed	Not performed
Al[a440X0u0_2JP	2011	2011-2012	Male	57	55-70 years	Trauma	PEA	Ambulance	EMS	AED not used	No CPR	00:18:25	0-2	No shock	no	Performed	Performed	Administred	1	Not administred		Not administred		Not administred	Not administred	Not administred	Not administred	Not administred	Not administred	Dead	Admitted	Any ROSC	Contextual KW	Not performed	no	Acces performed	Performed
Et6PvOQ2EgG_2JP	2011	2011-2012	Male	67	55-70 years	Cardiac	TV/FV	Ambulance	EMS	AED not used	CPR provided	00:07:48	0-2	Shock provided	no	Not performed	Performed	Administred	0.05	Not administred		Not administred		Administred	Administred	Not administred	Not administred	Not administred	Not administred	Dead	Admitted	Any ROSC	Not detected	Not performed	no	Acces performed	Not performed
D9C2fHylTAe_2JP	2011	2011-2012	Male	59	55-70 years	Not documented	PEA	Ambulance	EMS	AED used	CPR provided	00:26:21	0-2	No shock	no	Performed	Performed	Administred	3.6	Administred	0.5	Not administred		Administred	Administred	Not administred	Not administred	Not administred	Not administred	Discharge alive	Admitted	Any ROSC	Not detected	Not performed	no	Acces performed	Not performed
CNEaavuSqn8_2JP	2011	2011-2012	Female	44	40-55 years	Trauma	PEA	Ambulance	EMS	AED not used	No CPR	00:10:43	0-2	No shock	no	Performed	Performed	Not administred		Administred	3	Not administred		Not administred	Not administred	Not administred	Not administred	Not administred	Not administred	Dead	Not admitted	No ROSC	Contextual KW	Not performed	no	Acces performed	Not performed
G39YLqIXYRu_2JP	2011	2011-2012	Male	62	55-70 years	Trauma	PEA	Ambulance	EMS	AED not used	CPR provided	00:13:40	0-2	Shock provided	no	Performed	Performed	Administred	5.5	Administred	3	Administred	150	Not administred	Not administred	Not administred	Not administred	Not administred	Not administred	Dead	Admitted	Any ROSC	Contextual KW	Not performed	no	Acces performed	Not performed
9UxX2Rd3f]G_2JP	2011	2011-2012	Male	84	70-85 years	Cardiac	PEA	Ambulance	EMS	AED not used	CPR provided	00:08:26	0-2	No shock	no	Performed	Performed	Administred	2.05	Not administred		Not administred		Not administred	Not administred	Not administred	Not administred	Not administred	Not administred	Dead	Admitted	Any ROSC	Not detected	Not performed	no	Acces performed	Not performed
G9GNbgJSk3u_2JP	2011	2011-2012	Female	83	70-85 years	Not documented	PEA	Ambulance	EMS	AED not used	No CPR	00:07:22	0-2	No shock	no	Performed	Performed	Administred	6	Not administred		Not administred		Not administred	Not administred	Not administred	Not administred	Not administred	Not administred	Dead	Not admitted	No ROSC	Not detected	Not performed	no	Acces performed	Not performed
8rsXBiAnE4G_2JP	2011	2011-2012	Male	57	55-70 years	Cardiac	TV/FV	Ambulance	EMS	AED used	CPR provided	00:07:31	0-2	No shock	yes	Performed	Performed	Administred	4.48	Administred	2	Administred	300	Administred	Administred	Not administred	Not administred	Not administred	Not administred	Discharge alive	Admitted	Any ROSC	Not detected	Not performed	no	Acces performed	Not performed
8]s2C3EPyDm_2JP	2011	2011-2012	Female	70	55-70 years	Not documented	PEA	Ambulance	EMS	AED not used	No CPR	00:07:12	0-2	No shock	no	Not performed	Performed	Not administred		Not administred		Not administred		Not administred	Not administred	Not administred	Not administred	Not administred	Not administred	Dead	Admitted	Any ROSC	Not detected	Not performed	no	Acces performed	Not performed
AOgQJFUpPhm_2JP	2011	2011-2012	Male	37	0-40 years	Trauma	PEA	Ambulance	EMS	AED not used	No CPR	00:09:52	0-2	No shock	no	Performed	Performed	Administred	8	Administred	3	Not administred		Not administred	Not administred	Not administred	Not administred	Not administred	Not administred	Dead	Admitted	Any ROSC	Contextual KW	Not performed	no	Acces performed	Performed
DlVMX4WeTr8_2JP	2011	2011-2012	Male	70	55-70 years	Trauma	Asystole	Ambulance	EMS	AED not used	No CPR	00:07:30	0-2	No shock	no	Performed	Performed	Administred	0.08	Administred	1	Not administred		Not administred	Not administred	Not administred	Not administred	Not administred	Not administred	Dead	Admitted	Any ROSC	Not detected	Not performed	no	Acces performed	Not performed
ALLE7sbhEXu_2JP	2011	2011-2012	Male	39	0-40 years	Medical not cardiac	PEA	Ambulance	EMS	AED not used	CPR provided	00:10:09	0-2	No shock	no	Performed	Performed	Administred	1	Not administred		Not administred		Not administred	Not administred	Not administred	Not administred	Not administred	Not administred	Discharge alive	Admitted	Any ROSC	Not detected	Performed	no	Acces performed	Not performed
BaA2CfLr5Ce_2JP	2011	2011-2012	Female	61	55-70 years	Medical not cardiac	PEA	Ambulance	EMS	AED not used	No CPR	.	0-2	No shock	no	Not performed	Performed	Not administred		Not administred		Not administred		Not administred	Not administred	Not administred	Not administred	Not administred	Not administred	Dead	Admitted	No ROSC	Not detected	Not performed	no	Acces performed	Performed
DuNpd9iZKoW_2JP	2011	2011-2012	Female	86	85-101 years	Cardiac	TV/FV	Ambulance	EMS	AED not used	CPR provided	00:09:53	0-2	No shock	yes	Performed	Performed	Administred	8.6	Administred	1	Not administred		Administred	Administred	Not administred	Not administred	Not administred	Not administred	Dead	Admitted	Any ROSC	Not detected	Not performed	no	Acces performed	Not performed
F]GuBG9nKiW_2JP	2011	2011-2012	Female	84	70-85 years	Cardiac	PEA	Ambulance	EMS	AED not used	No CPR	00:05:04	0-2	No shock	no	Performed	Performed	Administred	4	Administred	1.5	Not administred		Administred	Administred	Not administred	Not administred	Not administred	Not administred	Dead	Admitted	Any ROSC	Not detected	Not performed	no	Acces performed	Not performed
DYkIeNk3lO0_2JP	2011	2011-2012	Female	89	85-101 years	Not documented	PEA	Ambulance	EMS	AED used	CPR provided	00:10:30	0-2	No shock	no	Performed	Not performed	Administred	4	Not administred		Not administred		Administred	Administred	Not administred	Not administred	Not administred	Not administred	Discharge alive	Admitted	Any ROSC	Not detected	Not performed	no	Acces not performed	Not performed
HGtVvNBdJA0_2JP	2012	2011-2012	Male	58	55-70 years	Medical not cardiac	Asystole	Ambulance	EMS	AED used	CPR provided	00:10:03	0-2	No shock	no	Performed	Performed	Administred	17	Administred	1	Administred	300	Not administred	Not administred	Not administred	Not administred	Not administred	Not administred	Dead	Admitted	Any ROSC	Not detected	Performed	yes	Acces performed	Not performed
9Ky9z]UOywO_2JP	2012	2011-2012	Male	62	55-70 years	Cardiac	Asystole	Ambulance	EMS	AED not used	CPR provided	00:06:54	0-2	Shock provided	no	Performed	Performed	Administred	10	Not administred		Not administred		Not administred	Not administred	Not administred	Administred	Not administred	Not administred	Dead	Not admitted	No ROSC	Not detected	Performed	no	Acces performed	Not performed
D4lu4NQfxfG_2JP	2012	2011-2012	Male	68	55-70 years	Cardiac	TV/FV	Ambulance	EMS	AED not used	No CPR	00:10:29	0-2	Shock provided	no	Not performed	Performed	Not administred		Not administred		Administred	300	Administred	Administred	Not administred	Not administred	Not administred	Not administred	Discharge alive	Admitted	Any ROSC	Not detected	Not performed	no	Acces performed	Not performed
H8YZS7b9Z8u_2JP	2012	2011-2012	Male	58	55-70 years	Medical not cardiac	PEA	Ambulance	EMS	AED not used	No CPR	00:10:49	0-2	No shock	no	Performed	Performed	Administred	6	Not administred		Not administred		Administred	Administred	Not administred	Not administred	Not administred	Not administred	Discharge alive	Admitted	Any ROSC	Not detected	Not performed	no	Acces performed	Not performed
BYVcKwcrB1m_2JP	2012	2011-2012	Male	48	40-55 years	Cardiac	TV/FV	Ambulance	EMS	AED not used	CPR provided	00:11:26	0-2	Shock provided	yes	Not performed	Performed	Not administred		Not administred		Not administred		Administred	Administred	Not administred	Not administred	Not administred	Not administred	Discharge alive	Admitted	Any ROSC	Not detected	Performed	no	Acces performed	Not performed
BZcizL4xoUe_2JP	2012	2011-2012	Male	53	40-55 years	Trauma	TV/FV	Ambulance	EMS	AED not used	CPR provided	00:09:41	0-2	No shock	no	Performed	Performed	Administred	2.84	Not administred		Administred	150	Not administred	Not administred	Not administred	Not administred	Not administred	Not administred	Dead	Admitted	Any ROSC	Contextual KW	Performed	yes	Acces performed	Not performed
EegqFwlm]WO_2JP	2012	2011-2012	Male	91	85-101 years	Medical not cardiac	Asystole	Ambulance	EMS	AED not used	No CPR	00:13:06	0-2	No shock	no	Performed	Performed	Administred	5	Administred	1	Not administred		Not administred	Not administred	Not administred	Not administred	Not administred	Not administred	Dead	Not admitted	No ROSC	Not detected	Not performed	no	Acces performed	Not performed
CDog2nSPT]G_2JP	2012	2011-2012	Male	97	85-101 years	Cardiac	PEA	Ambulance	EMS	AED not used	CPR provided	00:22:50	0-2	No shock	no	Performed	Performed	Administred	0.4	Not administred		Not administred		Administred	Not administred	Not administred	Not administred	Not administred	Not administred	Dead	Admitted	Any ROSC	Not detected	Not performed	no	Acces performed	Not performed
F2C[ovhPr58_2JP	2012	2011-2012	Male	69	55-70 years	Medical not cardiac	Asystole	Ambulance	EMS	AED not used	No CPR	00:07:37	0-2	No shock	no	Performed	Performed	Administred	5	Not administred		Not administred		Not administred	Not administred	Not administred	Not administred	Not administred	Not administred	Dead	Admitted	Any ROSC	Not detected	Not performed	no	Acces performed	Not performed
CEvnqcHOq50_2JP	2012	2011-2012	Male	44	40-55 years	Cardiac	TV/FV	Ambulance	EMS	AED not used	No CPR	00:13:17	0-2	Shock provided	no	Not performed	Performed	Not administred		Not administred		Not administred		Administred	Administred	Not administred	Not administred	Not administred	Not administred	Discharge alive	Admitted	Any ROSC	Not detected	Not performed	no	Acces performed	Not performed
Fp3TCLUCcIm_2JP	2012	2011-2012	Female	70	55-70 years	Cardiac	TV/FV	Ambulance	EMS	AED not used	CPR provided	00:13:03	0-2	Shock provided	yes	Not performed	Performed	Not administred		Not administred		Administred	300	Administred	Administred	Not administred	Not administred	Not administred	Not administred	Discharge alive	Admitted	Any ROSC	Not detected	Not performed	no	Acces performed	Not performed
FYPeEljsi9G_2JP	2012	2011-2012	Male	54	40-55 years	Cardiac	TV/FV	Ambulance	EMS	AED not used	CPR provided	00:07:53	0-2	Shock provided	yes	Not performed	Performed	Not administred		Not administred		Administred	300	Administred	Administred	Not administred	Not administred	Not administred	Not administred	Discharge alive	Admitted	Any ROSC	Not detected	Not performed	no	Acces performed	Not performed
DyGfD4IAY0u_2JP	2012	2011-2012	Male	87	85-101 years	Trauma	PEA	Ambulance	EMS	AED not used	CPR provided	.	0-2	No shock	no	Performed	Performed	Not administred		Not administred		Not administred		Not administred	Not administred	Not administred	Not administred	Not administred	Not administred	Dead	Not admitted	No ROSC	Not detected	Performed	yes	Acces performed	Not performed
FE[71zz7Cy8_2JP	2012	2011-2012	Male	74	70-85 years	Cardiac	TV/FV	Ambulance	EMS	AED not used	No CPR	00:06:38	0-2	No shock	yes	Not performed	Performed	Not administred		Not administred		Administred	300	Administred	Administred	Not administred	Not administred	Not administred	Not administred	Discharge alive	Admitted	Any ROSC	Not detected	Not performed	no	Acces performed	Not performed
DjHN6Zkk0fm_2JP	2012	2011-2012	Male	76	70-85 years	Cardiac	PEA	Ambulance	EMS	AED not used	CPR provided	00:10:26	0-2	No shock	no	Performed	Performed	Administred	3.7	Administred	0.5	Not administred		Administred	Administred	Not administred	Not administred	Not administred	Not administred	Dead	Admitted	Any ROSC	Not detected	Not performed	yes	Acces performed	Not performed
8szguWu60XG_2JP	2012	2011-2012	Male	59	55-70 years	Not documented	Asystole	Ambulance	EMS	AED not used	CPR provided	.	0-2	No shock	no	Not performed	Performed	Not administred		Administred	1	Not administred		Administred	Not administred	Not administred	Not administred	Not administred	Not administred	Discharge alive	Admitted	Any ROSC	Not detected	Not performed	no	Acces performed	Not performed
8rshYwV80N8_2JP	2012	2011-2012	Male	52	40-55 years	Cardiac	TV/FV	Ambulance	EMS	AED not used	No CPR	00:11:42	0-2	Shock provided	yes	Performed	Performed	Administred	0.05	Administred	2	Administred	450	Administred	Administred	Not administred	Not administred	Administred	Not administred	Discharge alive	Admitted	Any ROSC	Detected	Not performed	no	Acces performed	Not performed
G6UuSODhlWW_2JP	2012	2011-2012	Male	53	40-55 years	Trauma	Asystole	Ambulance	EMS	AED not used	CPR provided	00:04:17	0-2	No shock	no	Performed	Performed	Administred	4	Not administred		Not administred		Not administred	Not administred	Not administred	Not administred	Not administred	Not administred	Discharge alive	Admitted	Any ROSC	Not detected	Not performed	yes	Acces performed	Not performed
9Hd2AHaZL7m_2JP	2012	2011-2012	Male	47	40-55 years	Cardiac	TV/FV	Ambulance	EMS	AED not used	CPR provided	00:09:26	0-2	Shock provided	no	Not performed	Performed	Not administred		Not administred		Not administred		Administred	Administred	Not administred	Not administred	Not administred	Not administred	Discharge alive	Admitted	Any ROSC	Not detected	Not performed		Acces performed	Not performed
